# Supplementary material for: Membrane-localized expression, production and assembly of Vibrio parahaemolyticus T3SS2 provides evidence for transertion
Source: Nat Commun. 2023 Mar 2;14:1178. doi: 10.1038/s41467-023-36762-z (PMC9977878; doi:10.1038/s41467-023-36762-z)
Supplement: Supplementary file 4 — Source Data [file 41467_2023_36762_MOESM4_ESM.xlsx]

## Sheet: Fig. 2b-e
Data presented below correspond to the representative biological replicates shown Fig. 2 b,c and e
Raw images corresponding to Fig 2b, c, e were processed using the constrained iterative deconvolution algorithm (TruSight 3D deconvolution module), and linear fluorescence intensities were calculated using the line profile tool (Count & Measure module) of the Olympus cellSens Dimension software as part of the Olympus Spin-SR Spinning Disk Confocal Microscope System. Raw data available upon reques…
Panel B	Image acquisition parameters for SS2B5 cells				Panel C	Fluorescence intensity profile					Panel E	Calculation of p' values for uninduced and TDC induced cells
						Distance (μM)	YGFP:ParB	Membrane				CAB2 parS-YGFP:ParB uninduced										CAB2 parS-YGFP:ParB induced with TDC for 90 min											Frequency			Statistical analysis (Lognormal)
						0	96.56	87.05				Cell ID	m1 (µm)	m2 (µm)	y (µm)	c (µm)	p	d	r	p'		Cell ID	m1 (µm)	m2 (µm)	y (µm)	c (µm)	p	d	r	p'		Bin Centers	Ind.	Unind.		Uninduced			Induced
						0.04	96.73	99.44				36	0.34	1.26	0.8	0.8	0	0.92	0.46	0		76	0.37	1.38	0.89	0.875	0.015	1.01	0.505	0.029703		0 - 0 .1	1	39		Best-fit values			Best-fit values
	Product Version=OLYMPUS cellSens Dimension 3.1 (Build 21199)	[Channel 1]	[Channel 2]			0.08	99.02	115.14				120	0.16	0.98	0.57	0.57	0	0.82	0.41	0		78	0.53	1.47	0.94	1	0.06	0.94	0.47	0.12766		0.1 - 0.2	4	28		A	9.63		A	47.28
		Channel Name=488 CSU 3.2X	Channel Name=561 CSU 3.2X			0.13	100.97	129.31				176	0.36	1.08	0.72	0.72	0	0.72	0.36	0		169	0.29	1.62	1.04	0.955	0.085	1.33	0.665	0.12782		0.2 - 0.3	6	33		GeoMean	0.5589		GeoMean	1.046
	[Image]	Emission Wavelength=508 nm	Emission Wavelength=615 nm			0.17	103.26	157.05				52	0.4	1.42	0.91	0.91	1.11022e-16	1.02	0.51	2.17691e-16		171	0.51	1.39	0.88	0.95	0.07	0.88	0.44	0.159091		0.3 - 0.4	5	21		GeoSD	3.48		GeoSD	1.356
	Layer=488 CSU 3.2X, 561 CSU 3.2X	Excitation Wavelength=489 nm	Excitation Wavelength=595 nm			0.21	106.74	188.44				58	0.34	1.36	0.85	0.85	1.11022e-16	1.02	0.51	2.17691e-16		170	0.37	1.28	0.74	0.825	0.085	0.91	0.455	0.186813		0.4 - 0.5	11	23		LnGeoMean	-0.5818		LnGeoMean	0.04543
	Channel Count=2	Observation Method=488 CSU 3.2X	Observation Method=561 CSU 3.2X			0.25	111.57	190.14	m2			182	0.31	1.34	0.82	0.825	0.005	1.03	0.515	0.00970874		92	0.29	1.03	0.58	0.66	0.08	0.74	0.37	0.216216		0.5 - 0.6	13	18		LnGeoSD	1.247		LnGeoSD	0.3045
	Z Spacing=0.1 µm	Observation Method Type=FL	Observation Method Type=FL			0.29	106.4	169.86				20	0.33	1.32	0.83	0.825	0.005	0.99	0.495	0.010101		23	0.51	1.62	1.19	1.065	0.125	1.11	0.555	0.225225		0.6 - 0.7	25	14		95% CI (profile likelihood)			95% CI (profile likelihood)
	Type=16 bit Grayscale	Exposure Time=300 ms	Exposure Time=200 ms			0.33	104.7	171.47				139	0.38	1.15	0.76	0.765	0.005	0.77	0.385	0.012987		73	0.49	1.47	0.85	0.98	0.13	0.98	0.49	0.265306		0.7 - 0.8	39	18		A	7.096 to ???		A	37.32 to ???
	Size (pixel)=1024 x 1024	Mirror (horizontal)=Yes	Mirror (horizontal)=Yes			0.38	110.98	152.72				147	0.41	1.28	0.83	0.845	0.015	0.87	0.435	0.0344828		4	0.25	1.42	1	0.835	0.165	1.17	0.585	0.282051		0.8 - 0.9	53	2		GeoMean	0.3204 to ???		GeoMean	0.8927 to ???
	Size (calibrated)=41.6 µm x 41.6 µm	Mirror (vertical)=Yes	Mirror (vertical)=Yes			0.42	112	137.96				146	0.2	1.47	0.86	0.835	0.025	1.27	0.635	0.0393701		119	0.24	1.51	0.69	0.875	0.185	1.27	0.635	0.291339		0.9 - 1.0	43	4		GeoSD	2.280 to ???		GeoSD	1.189 to ???
	Calibration (X)=40.625 nm/pixel	Mirror Cube=BF	Mirror Cube=BF			0.46	107.93	124.3				104	0.37	1.31	0.86	0.84	0.02	0.94	0.47	0.0425532		66	0.33	1.15	0.62	0.74	0.12	0.82	0.41	0.292683		Total counted	200	200		LnGeoMean	-1.138 to ???		LnGeoMean	-0.1135 to ???
	Calibration (Y)=40.625 nm/pixel	Lamp Intensity (Reflected)=95.00 %	Lamp Intensity (Reflected)=95.00 %			0.5	104.87	123.03				166	0.29	1.23	0.74	0.76	0.02	0.94	0.47	0.0425532		58	0.3	1.14	0.59	0.72	0.13	0.84	0.42	0.309524						LnGeoSD	0.8242 to ???		LnGeoSD	0.1730 to ???
	Total Magnification=320 x	Lamp Intensity (Transmission)=6.50 V	Lamp Intensity (Transmission)=6.50 V			0.54	105.04	121.59				129	0.37	1.25	0.83	0.81	0.02	0.88	0.44	0.0454545		158	0.62	1.36	1.11	0.99	0.12	0.74	0.37	0.324324		Graphs plotted in Prism 9 version 9.5.0				Goodness of Fit			Goodness of Fit
		Lamp Status (Reflected)=Off	Lamp Status (Reflected)=Off			0.59	108.77	114.88				43	0.45	1.31	0.9	0.88	0.02	0.86	0.43	0.0465116		33	0.39	1.22	0.67	0.805	0.135	0.83	0.415	0.325301						Degrees of Freedom	7		Degrees of Freedom	7
	[Microscope]	Lamp Status (Transmission)=On	Lamp Status (Transmission)=On			0.63	103.01	115.39				26	0.35	1.21	0.76	0.78	0.02	0.86	0.43	0.0465116		197	0.37	1.53	0.75	0.95	0.2	1.16	0.58	0.344828						R squared	0.8253		R squared	0.9439
	Manufacturer=Olympus	Laser #3 Name=488	Laser #5 Name=561			0.67	101.39	109.2				75	0.33	1.19	0.74	0.76	0.02	0.86	0.43	0.0465116		10	0.27	1.28	0.96	0.775	0.185	1.01	0.505	0.366337						Sum of Squares	214.5		Sum of Squares	178.1
	Microscope=IX83 P2ZF	Laser #3 Intensity=40.00 %	Laser #5 Intensity=40.00 %			0.71	98.59	116.66				200	0.4	1.24	0.84	0.82	0.02	0.84	0.42	0.047619		67	0.32	1.23	0.59	0.775	0.185	0.91	0.455	0.406593						Sy.x	5.535		Sy.x	5.044
	Objective Lens=UAPON OTIRF 100x / 1.49	Laser #3 Wavelength=488 nm	Laser #5 Wavelength=561 nm			0.75	104.45	127.78				122	0.31	1.15	0.75	0.73	0.02	0.84	0.42	0.047619		164	0.47	1.19	0.68	0.83	0.15	0.72	0.36	0.416667						Constraints			Constraints
	Objective Working Distance=100 µm	Polarizer=In	Polarizer=In			0.79	100.46	124.89				126	0.43	1.23	0.85	0.83	0.02	0.8	0.4	0.05		59	0.26	1.29	0.56	0.775	0.215	1.03	0.515	0.417476						A	A > 0		A	A > 0
	Objective Description=UAPON OTIRF 100x / 1.49	Prism/Left Port Changer=Camera	Prism/Left Port Changer=Camera			0.84	109.11	130.66				57	0.41	1.19	0.82	0.8	0.02	0.78	0.39	0.0512821		54	0.3	1.39	0.61	0.845	0.235	1.09	0.545	0.431193						GeoMean	GeoMean > 0		GeoMean	GeoMean > 0
	Numerical Aperture=1.49	CSU Camera Port=GLASS	CSU Camera Port=GLASS			0.88	107.76	127.18				73	0.37	1.15	0.74	0.76	0.02	0.78	0.39	0.0512821		106	0.37	1.22	0.61	0.795	0.185	0.85	0.425	0.435294						GeoSD	GeoSD > 1		GeoSD	GeoSD > 1
	Objective Magnification=100 x	CSU Bypass=Confocal	CSU Bypass=Confocal			0.92	119.63	124.89				84	0.41	1.38	0.87	0.895	0.025	0.97	0.485	0.0515464		129	0.45	1.49	1.2	0.97	0.23	1.04	0.52	0.442308						Number of points			Number of points
	Refractive Index=OIL (1.518)	CSU Disk State=On	CSU Disk State=On			0.96	142.63	115.9				68	0.39	1.13	0.74	0.76	0.02	0.74	0.37	0.0540541		17	0.2	1.28	0.49	0.74	0.25	1.08	0.54	0.462963						# of X values	10		# of X values	10
	Zoom/Magnification=3.2 x	CSU Disk Speed=1500 rpm	CSU Disk Speed=1500 rpm			1	152.13	116.58	g			162	0.43	1.34	0.86	0.885	0.025	0.91	0.455	0.0549451		68	0.42	1.22	0.63	0.82	0.19	0.8	0.4	0.475						# Y values analyzed	10		# Y values analyzed	10
	Camera Adapter Magnification=1 x	CSU Disk Changer=SoRa	CSU Disk Changer=SoRa			1.05	144.41	119.55				40	0.45	1.15	0.82	0.8	0.02	0.7	0.35	0.0571429		91	0.37	0.98	0.53	0.675	0.145	0.61	0.305	0.47541
	Device Configuration Name=UTSW Spinning Disk Configuration z4g4 2-19-20	CSU Aperture Lens=18.5 mm	CSU Aperture Lens=18.5 mm			1.09	125.74	118.96				64	0.26	0.92	0.57	0.59	0.02	0.66	0.33	0.0606061		3	0.33	1.1	0.53	0.715	0.185	0.77	0.385	0.480519						Goodness of Fit is highlighted in yellow
		CSU Dichroic Mirror=405/488/561/640	CSU Dichroic Mirror=405/488/561/640			1.13	111.23	127.78				150	0.51	1.15	0.81	0.83	0.02	0.64	0.32	0.0625		187	0.38	1.41	0.64	0.895	0.255	1.03	0.515	0.495146
	[Camera]	CSU Filter Wheel #1=GFP	CSU Filter Wheel #1=TX RED			1.17	106.74	119.29				33	0.33	1.27	0.77	0.8	0.03	0.94	0.47	0.0638298		123	0.53	1.54	1.3	1.035	0.265	1.01	0.505	0.524752
	Manufacturer=Hamamatsu	CSU Filter Wheel #2=GFP	CSU Filter Wheel #2=TX RED			1.21	116.07	120.91				196	0.27	1.19	0.76	0.73	0.03	0.92	0.46	0.0652174		69	0.5	1.2	0.66	0.85	0.19	0.7	0.35	0.542857
	Camera Name=Hamamatsu ORCA-Flash4.0	Condenser=IX2-DIC100	Condenser=IX2-DIC100			1.25	119.55	130.75				71	0.35	1.1	0.75	0.725	0.025	0.75	0.375	0.0666667		153	0.47	1.18	0.63	0.825	0.195	0.71	0.355	0.549296
	Binning=2 x 2	Aperture Stop (Transmission)=Max.	Aperture Stop (Transmission)=Max.			1.3	120.74	159.76				62	0.32	0.92	0.6	0.62	0.02	0.6	0.3	0.0666667		39	0.26	1.24	1.02	0.75	0.27	0.98	0.49	0.55102
	Enhanced Dynamic Range=No	ZDC Dichroic Mirror=In	ZDC Dichroic Mirror=In			1.34	118.79	160.27				32	0.3	1.5	0.86	0.9	0.04	1.2	0.6	0.0666667		100	0.41	1.51	0.65	0.96	0.31	1.1	0.55	0.563636
	Extended EM Gain Range=No					1.38	117.51	193.36				154	0.29	1.02	0.63	0.655	0.025	0.73	0.365	0.0684932		89	0.08	1.1	0.3	0.59	0.29	1.02	0.51	0.568627
	HDR Enabled=No					1.42	118.96	215.59	m1			169	0.39	1.21	0.77	0.8	0.03	0.82	0.41	0.0731707		70	0.38	1.14	0.54	0.76	0.22	0.76	0.38	0.578947
	Pixel Clock=400 MHz					1.46	108.94	201.68				183	0.34	0.99	0.689	0.665	0.024	0.65	0.325	0.0738462		130	0.29	1.06	0.45	0.675	0.225	0.77	0.385	0.584416
	Subarray=No					1.51	104.62	193.45				60	0.26	1.04	0.68	0.65	0.03	0.78	0.39	0.0769231		194	0.33	1.1	0.49	0.715	0.225	0.77	0.385	0.584416
	Frame Transfer=No					1.55	102.67	169.18				41	0.28	1.18	0.689	0.73	0.041	0.9	0.45	0.0911111		114	0.49	1.32	0.66	0.905	0.245	0.83	0.415	0.590361
	Hot Pixel Correction Mode=Standard					1.59	101.56	135.41				30	0.3	1.14	0.76	0.72	0.04	0.84	0.42	0.0952381		147	0.53	1.51	0.73	1.02	0.29	0.98	0.49	0.591837
	Multi Channel Shift Correction=Off					1.63	99.7	108.52				97	0.41	1.23	0.86	0.82	0.04	0.82	0.41	0.097561		30	0.04	1.22	0.28	0.63	0.35	1.18	0.59	0.59322
	Pseudo Color Mode=Off					1.67	103.34	92.15				112	0.6	1.38	1.03	0.99	0.04	0.78	0.39	0.102564		120	0.31	1.1	0.47	0.705	0.235	0.79	0.395	0.594937
						1.71	97.58	84.93				130	0.29	1.03	0.7	0.66	0.04	0.74	0.37	0.108108		75	0.27	1.17	0.45	0.72	0.27	0.9	0.45	0.6
						1.76	96.64	83.66				153	0.39	1.16	0.73	0.775	0.045	0.77	0.385	0.116883		125	0.47	1.32	0.64	0.895	0.255	0.85	0.425	0.6
						1.8	100.04	88.58				56	0.54	1.29	0.96	0.915	0.045	0.75	0.375	0.12		101	0.43	1.11	0.98	0.77	0.21	0.68	0.34	0.617647
						1.84	98.42	83.24				111	0.37	1.1	0.78	0.735	0.045	0.73	0.365	0.123288		22	0.38	1.48	0.59	0.93	0.34	1.1	0.55	0.618182
						1.88	96.39	84.42				103	0.28	1.22	0.81	0.75	0.06	0.94	0.47	0.12766		157	0.48	1.5	1.31	0.99	0.32	1.02	0.51	0.627451
												38	0.46	1.63	1.12	1.045	0.075	1.17	0.585	0.128205		79	0.45	1.31	0.61	0.88	0.27	0.86	0.43	0.627907
						Graphs plotted in Prism 9 version 9.5.0						99	0.64	1.4	0.97	1.02	0.05	0.76	0.38	0.131579		74	0.35	1.32	0.53	0.835	0.305	0.97	0.485	0.628866
												49	0.47	1.12	0.75	0.795	0.045	0.65	0.325	0.138462		7	0.5	1.65	0.7	1.075	0.375	1.15	0.575	0.652174
												149	0.33	1.19	0.7	0.76	0.06	0.86	0.43	0.139535		152	0.09	1.14	0.27	0.615	0.345	1.05	0.525	0.657143
												123	0.18	1.12	0.58	0.65	0.07	0.94	0.47	0.148936		96	0.16	1.34	1.14	0.75	0.39	1.18	0.59	0.661017
												44	0.46	1.33	0.96	0.895	0.065	0.87	0.435	0.149425		115	0.53	1.47	0.689	1	0.311	0.94	0.47	0.661702
												116	0.45	1.3	0.94	0.875	0.065	0.85	0.425	0.152941		112	0.45	1.4	1.24	0.925	0.315	0.95	0.475	0.663158
												45	0.41	1.19	0.74	0.8	0.06	0.78	0.39	0.153846		46	0.3	1.32	0.47	0.81	0.34	1.02	0.51	0.666667
												46	0.21	0.78	0.45	0.495	0.045	0.57	0.285	0.157895		72	0.26	1.11	0.4	0.685	0.285	0.85	0.425	0.670588
												87	0.46	1.34	0.97	0.9	0.07	0.88	0.44	0.159091		121	0.49	1.34	0.63	0.915	0.285	0.85	0.425	0.670588
												74	0.34	1.15	0.68	0.745	0.065	0.81	0.405	0.160494		38	0.46	1.44	0.62	0.95	0.33	0.98	0.49	0.673469
												50	0.33	1.1	0.65	0.715	0.065	0.77	0.385	0.168831		116	0.29	1.23	0.44	0.76	0.32	0.94	0.47	0.680851
												51	0.37	1.14	0.82	0.755	0.065	0.77	0.385	0.168831		98	0.29	1.13	0.42	0.71	0.29	0.84	0.42	0.690476
												133	0.26	1.08	0.74	0.67	0.07	0.82	0.41	0.170732		186	0.58	1.36	0.7	0.97	0.27	0.78	0.39	0.692308
												135	0.3	1.17	0.81	0.735	0.075	0.87	0.435	0.172414		86	0.33	0.98	0.88	0.655	0.225	0.65	0.325	0.692308
												22	0.23	1.23	0.82	0.73	0.09	1	0.5	0.18		177	0.49	1.14	0.59	0.815	0.225	0.65	0.325	0.692308
												194	0.48	1.14	0.75	0.81	0.06	0.66	0.33	0.181818		111	0.41	1.46	0.57	0.935	0.365	1.05	0.525	0.695238
												93	0.25	0.96	0.54	0.605	0.065	0.71	0.355	0.183099		6	0.37	1.42	0.53	0.895	0.365	1.05	0.525	0.695238
												174	0.4	1.16	0.71	0.78	0.07	0.76	0.38	0.184211		167	0.45	1.31	1.18	0.88	0.3	0.86	0.43	0.697674
												37	0.33	1.24	0.87	0.785	0.085	0.91	0.455	0.186813		200	0.28	1.34	1.18	0.81	0.37	1.06	0.53	0.698113
												175	0.37	1.26	0.73	0.815	0.085	0.89	0.445	0.191011		113	0.47	1.27	0.59	0.87	0.28	0.8	0.4	0.7
												91	0.33	1.15	0.82	0.74	0.08	0.82	0.41	0.195122		142	0.46	1.83	0.66	1.145	0.485	1.37	0.685	0.708029
												6	0.26	1.36	0.92	0.81	0.11	1.1	0.55	0.2		25	0.39	1.7	1.51	1.045	0.465	1.31	0.655	0.709924
												25	0.23	1.38	0.92	0.805	0.115	1.15	0.575	0.2		55	0.2	1.1	0.33	0.65	0.32	0.9	0.45	0.711111
												79	0.27	0.95	0.68	0.61	0.07	0.68	0.34	0.205882		107	0.26	1.24	0.4	0.75	0.35	0.98	0.49	0.714286
												59	0.41	1.42	1.02	0.915	0.105	1.01	0.505	0.207921		26	0.45	1.58	1.42	1.015	0.405	1.13	0.565	0.716814
												114	0.29	1.05	0.75	0.67	0.08	0.76	0.38	0.210526		108	0.45	1.02	0.53	0.735	0.205	0.57	0.285	0.719298
												14	0.34	1.33	0.73	0.835	0.105	0.99	0.495	0.212121		181	0.37	1.23	0.49	0.8	0.31	0.86	0.43	0.72093
												163	0.33	1.17	0.84	0.75	0.09	0.84	0.42	0.214286		144	0.34	1.21	0.46	0.775	0.315	0.87	0.435	0.724138
												54	0.37	1.21	0.7	0.79	0.09	0.84	0.42	0.214286		56	0.32	1.12	0.43	0.72	0.29	0.8	0.4	0.725
												121	0.37	1.11	0.66	0.74	0.08	0.74	0.37	0.216216		174	0.43	1.1	0.52	0.765	0.245	0.67	0.335	0.731343
												39	0.31	1.26	0.89	0.785	0.105	0.95	0.475	0.221053		192	0.29	1.29	0.42	0.79	0.37	1	0.5	0.74
												47	0.29	1.24	0.66	0.765	0.105	0.95	0.475	0.221053		138	0.37	1.37	0.5	0.87	0.37	1	0.5	0.74
												31	0.63	1.17	0.96	0.9	0.06	0.54	0.27	0.222222		148	0.56	1.5	0.68	1.03	0.35	0.94	0.47	0.744681
												180	0.42	1.27	0.94	0.845	0.095	0.85	0.425	0.223529		175	0.43	1.14	0.52	0.785	0.265	0.71	0.355	0.746479
												117	0.41	1.34	0.98	0.875	0.105	0.93	0.465	0.225806		8	0.38	1.34	0.5	0.86	0.36	0.96	0.48	0.75
												132	0.31	1.22	0.87	0.765	0.105	0.91	0.455	0.230769		134	0.33	0.98	0.41	0.655	0.245	0.65	0.325	0.753846
												178	0.31	1.22	0.66	0.765	0.105	0.91	0.455	0.230769		103	0.34	1.56	0.49	0.95	0.46	1.22	0.61	0.754098
												21	0.35	1.4	1	0.875	0.125	1.05	0.525	0.238095		139	0.33	1.39	0.46	0.86	0.4	1.06	0.53	0.754717
												18	0.22	1.25	0.86	0.735	0.125	1.03	0.515	0.242718		51	0.41	1.23	0.51	0.82	0.31	0.82	0.41	0.756098
												190	0.42	1.27	0.74	0.845	0.105	0.85	0.425	0.247059		71	0.46	1.39	0.57	0.925	0.355	0.93	0.465	0.763441
												53	0.3	1.1	0.8	0.7	0.1	0.8	0.4	0.25		45	0.57	1.59	1.47	1.08	0.39	1.02	0.51	0.764706
												141	0.37	1.02	0.61	0.695	0.085	0.65	0.325	0.261538		27	0.4	1.69	1.54	1.045	0.495	1.29	0.645	0.767442
												105	0.72	1.29	1.08	1.005	0.075	0.57	0.285	0.263158		118	0.66	1.35	1.27	1.005	0.265	0.69	0.345	0.768116
												69	0.35	1.33	0.71	0.84	0.13	0.98	0.49	0.265306		36	0.29	0.98	0.9	0.635	0.265	0.69	0.345	0.768116
												167	0.41	1.2	0.7	0.805	0.105	0.79	0.395	0.265823		146	0.39	1.46	0.51	0.925	0.415	1.07	0.535	0.775701
												185	0.45	1.35	1.02	0.9	0.12	0.9	0.45	0.266667		151	0.34	0.79	0.39	0.565	0.175	0.45	0.225	0.777778
												145	0.49	1.26	0.77	0.875	0.105	0.77	0.385	0.272727		168	0.34	1.16	0.43	0.75	0.32	0.82	0.41	0.780488
												118	0.37	1.14	0.86	0.755	0.105	0.77	0.385	0.272727		42	0.53	1.26	1.18	0.895	0.285	0.73	0.365	0.780822
												160	0.29	0.87	0.5	0.58	0.08	0.58	0.29	0.275862		35	0.37	1.2	0.46	0.785	0.325	0.83	0.415	0.783133
												164	0.33	1.22	0.65	0.775	0.125	0.89	0.445	0.280899		77	0.31	1.16	0.4	0.735	0.335	0.85	0.425	0.788235
												89	0.24	0.939	0.49	0.5895	0.0995	0.699	0.3495	0.284692		60	0.57	1.71	0.689	1.14	0.451	1.14	0.57	0.791228
												88	0.59	1.35	0.86	0.97	0.11	0.76	0.38	0.289474		143	0.33	1.1	0.41	0.715	0.305	0.77	0.385	0.792208
												189	0.33	1.04	0.58	0.685	0.105	0.71	0.355	0.295775		127	0.35	1.22	0.44	0.785	0.345	0.87	0.435	0.793103
												63	0.18	0.95	0.45	0.565	0.115	0.77	0.385	0.298701		14	0.32	1.29	0.42	0.805	0.385	0.97	0.485	0.793814
												171	0.42	1.25	0.96	0.835	0.125	0.83	0.415	0.301205		159	0.34	1.41	0.45	0.875	0.425	1.07	0.535	0.794393
												34	0.26	1.13	0.56	0.695	0.135	0.87	0.435	0.310345		190	0.35	1.13	0.43	0.74	0.31	0.78	0.39	0.794872
												90	0.33	1.03	0.79	0.68	0.11	0.7	0.35	0.314286		150	0.29	1.27	0.39	0.78	0.39	0.98	0.49	0.795918
												55	0.37	1.19	0.65	0.78	0.13	0.82	0.41	0.317073		83	0.37	1.26	1.17	0.815	0.355	0.89	0.445	0.797753
												109	0.38	1.54	0.77	0.96	0.19	1.16	0.58	0.327586		93	0.33	1.25	0.42	0.79	0.37	0.92	0.46	0.804348
												35	0.25	1	0.5	0.625	0.125	0.75	0.375	0.333333		32	0.21	1.26	0.31	0.735	0.425	1.05	0.525	0.809524
												61	0.27	0.96	0.73	0.615	0.115	0.69	0.345	0.333333		19	0.41	1.67	1.55	1.04	0.51	1.26	0.63	0.809524
												131	0.51	1.14	0.72	0.825	0.105	0.63	0.315	0.333333		94	0.24	1.3	0.34	0.77	0.43	1.06	0.53	0.811321
												5	0.29	1.16	0.87	0.725	0.145	0.87	0.435	0.333333		128	0.44	1.4	0.53	0.92	0.39	0.96	0.48	0.8125
												95	0.29	1.16	0.87	0.725	0.145	0.87	0.435	0.333333		133	0.32	1.28	0.41	0.8	0.39	0.96	0.48	0.8125
												66	0.32	1.11	0.85	0.715	0.135	0.79	0.395	0.341772		84	0.37	1.23	0.45	0.8	0.35	0.86	0.43	0.813953
												85	0.17	0.93	0.42	0.55	0.13	0.76	0.38	0.342105		9	0.28	1.36	0.38	0.82	0.44	1.08	0.54	0.814815
												92	0.34	0.92	0.53	0.63	0.1	0.58	0.29	0.344828		172	0.33	1.22	0.41	0.775	0.365	0.89	0.445	0.820225
												100	0.41	1.06	0.85	0.735	0.115	0.65	0.325	0.353846		63	0.61	1.95	0.73	1.28	0.55	1.34	0.67	0.820896
												197	0.2	1.1	0.81	0.65	0.16	0.9	0.45	0.355556		135	0.45	1.35	0.53	0.9	0.37	0.9	0.45	0.822222
												108	0.35	1.45	0.7	0.9	0.2	1.1	0.55	0.363636		137	0.2	1.1	0.28	0.65	0.37	0.9	0.45	0.822222
												28	0.34	1.43	1.09	0.885	0.205	1.09	0.545	0.376147		136	0.25	1.15	0.33	0.7	0.37	0.9	0.45	0.822222
												161	0.41	1.18	0.94	0.795	0.145	0.77	0.385	0.376623		195	0.34	1.26	0.42	0.8	0.38	0.92	0.46	0.826087
												76	0.37	1.27	0.65	0.82	0.17	0.9	0.45	0.377778		184	0.26	1.18	1.1	0.72	0.38	0.92	0.46	0.826087
												140	0.49	1.37	1.1	0.93	0.17	0.88	0.44	0.386364		99	0.49	1.07	0.54	0.78	0.24	0.58	0.29	0.827586
												83	0.42	1.37	0.71	0.895	0.185	0.95	0.475	0.389474		165	0.37	1.3	0.45	0.835	0.385	0.93	0.465	0.827957
												179	0.35	1.1	0.57	0.725	0.155	0.75	0.375	0.413333		140	0.38	1.33	0.46	0.855	0.395	0.95	0.475	0.831579
												70	0.33	1.02	0.82	0.675	0.145	0.69	0.345	0.42029		104	0.34	1.31	0.42	0.825	0.405	0.97	0.485	0.835052
												192	0.29	0.98	0.49	0.635	0.145	0.69	0.345	0.42029		90	0.44	1.54	0.53	0.99	0.46	1.1	0.55	0.836364
												67	0.29	1.16	0.91	0.725	0.185	0.87	0.435	0.425287		126	0.41	1.39	1.31	0.9	0.41	0.98	0.49	0.836735
												15	0.34	1.36	1.07	0.85	0.22	1.02	0.51	0.431373		15	0.26	1.4	1.31	0.83	0.48	1.14	0.57	0.842105
												148	0.34	1.05	0.54	0.695	0.155	0.71	0.355	0.43662		16	0.37	1.39	0.45	0.88	0.43	1.02	0.51	0.843137
												96	0.2	0.49	0.41	0.345	0.065	0.29	0.145	0.448276		166	0.45	1.61	0.54	1.03	0.49	1.16	0.58	0.844828
												42	0.54	1.27	1.07	0.905	0.165	0.73	0.365	0.452055		117	0.29	1.45	1.36	0.87	0.49	1.16	0.58	0.844828
												17	0.1	0.98	0.74	0.54	0.2	0.88	0.44	0.454545		11	0.33	1.4	1.32	0.865	0.455	1.07	0.535	0.850467
												110	0.29	1.18	0.53	0.735	0.205	0.89	0.445	0.460674		97	0.34	1.82	0.45	1.08	0.63	1.48	0.74	0.851351
												107	0.41	1.19	0.62	0.8	0.18	0.78	0.39	0.461538		193	0.26	1.5	0.35	0.88	0.53	1.24	0.62	0.854839
												198	0.33	1.23	0.57	0.78	0.21	0.9	0.45	0.466667		163	0.45	1.16	0.5	0.805	0.305	0.71	0.355	0.859155
												186	0.45	1.24	1.03	0.845	0.185	0.79	0.395	0.468354		141	0.33	1.47	0.41	0.9	0.49	1.14	0.57	0.859649
												144	0.34	1.32	0.6	0.83	0.23	0.98	0.49	0.469388		5	0.28	1.46	1.38	0.87	0.51	1.18	0.59	0.864407
												23	0.28	1.34	1.06	0.81	0.25	1.06	0.53	0.471698		149	0.43	1.18	0.48	0.805	0.325	0.75	0.375	0.866667
												195	0.38	1.18	0.59	0.78	0.19	0.8	0.4	0.475		21	0.33	1.54	0.41	0.935	0.525	1.21	0.605	0.867769
												12	0.22	1.25	0.98	0.735	0.245	1.03	0.515	0.475728		1	0.25	1.49	0.33	0.87	0.54	1.24	0.62	0.870968
												29	0.33	1.42	0.61	0.875	0.265	1.09	0.545	0.486239		50	0.31	1.25	1.19	0.78	0.41	0.94	0.47	0.87234
												101	0.44	1.18	0.99	0.81	0.18	0.74	0.37	0.486486		161	0.53	1.18	0.57	0.855	0.285	0.65	0.325	0.876923
												98	0.45	1.27	0.66	0.86	0.2	0.82	0.41	0.487805		160	0.55	1.37	0.6	0.96	0.36	0.82	0.41	0.878049
												191	0.33	1.31	1.06	0.82	0.24	0.98	0.49	0.489796		109	0.47	1.3	0.52	0.885	0.365	0.83	0.415	0.879518
												86	0.26	1.13	0.48	0.695	0.215	0.87	0.435	0.494253		82	0.37	1.21	0.42	0.79	0.37	0.84	0.42	0.880952
												7	0.38	1.41	0.64	0.895	0.255	1.03	0.515	0.495146		41	0.38	1.23	0.43	0.805	0.375	0.85	0.425	0.882353
												136	0.42	1.18	0.61	0.8	0.19	0.76	0.38	0.5		145	0.29	0.99	0.33	0.64	0.31	0.7	0.35	0.885714
												102	0.25	0.9	0.41	0.575	0.165	0.65	0.325	0.507692		155	0.36	1.24	0.41	0.8	0.39	0.88	0.44	0.886364
												151	0.28	0.93	0.77	0.605	0.165	0.65	0.325	0.507692		162	0.45	1.34	1.29	0.895	0.395	0.89	0.445	0.88764
												184	0.31	1.59	0.62	0.95	0.33	1.28	0.64	0.515625		40	0.5	1.41	0.55	0.955	0.405	0.91	0.455	0.89011
												138	0.41	1.28	0.62	0.845	0.225	0.87	0.435	0.517241		61	0.37	1.1	0.41	0.735	0.325	0.73	0.365	0.890411
												106	0.49	1.07	0.93	0.78	0.15	0.58	0.29	0.517241		49	0.54	1.29	0.58	0.915	0.335	0.75	0.375	0.893333
												158	0.26	1.18	0.96	0.72	0.24	0.92	0.46	0.521739		65	0.22	1.16	1.11	0.69	0.42	0.94	0.47	0.893617
												72	0.23	0.96	0.79	0.595	0.195	0.73	0.365	0.534247		178	0.31	1.26	0.36	0.785	0.425	0.95	0.475	0.894737
												48	0.41	1.27	0.61	0.84	0.23	0.86	0.43	0.534884		173	0.38	1.14	0.42	0.76	0.34	0.76	0.38	0.894737
												16	0.22	1.39	0.49	0.805	0.315	1.17	0.585	0.538462		48	0.29	1.06	0.33	0.675	0.345	0.77	0.385	0.896104
												137	0.49	0.93	0.59	0.71	0.12	0.44	0.22	0.545455		132	0.33	1.11	0.37	0.72	0.35	0.78	0.39	0.897436
												113	0.68	1.56	0.88	1.12	0.24	0.88	0.44	0.545455		31	0.38	1.36	1.31	0.87	0.44	0.98	0.49	0.897959
												134	0.18	0.99	0.81	0.585	0.225	0.81	0.405	0.555556		188	0.16	1.75	0.24	0.955	0.715	1.59	0.795	0.899371
												159	0.35	1.26	0.55	0.805	0.255	0.91	0.455	0.56044		182	0.4	1.2	0.44	0.8	0.36	0.8	0.4	0.9
												143	0.4	1.31	1.11	0.855	0.255	0.91	0.455	0.56044		110	0.31	1.33	0.36	0.82	0.46	1.02	0.51	0.901961
												152	0.15	0.85	0.7	0.5	0.2	0.7	0.35	0.571429		24	0.45	1.51	1.46	0.98	0.48	1.06	0.53	0.90566
												199	0.27	1.12	0.939	0.695	0.244	0.85	0.425	0.574118		176	0.37	1.24	0.41	0.805	0.395	0.87	0.435	0.908046
												82	0.52	1.05	0.939	0.785	0.154	0.53	0.265	0.581132		20	0.38	1.51	0.43	0.945	0.515	1.13	0.565	0.911504
												81	0.33	1.14	0.98	0.735	0.245	0.81	0.405	0.604938		185	0.41	1.35	0.45	0.88	0.43	0.94	0.47	0.914894
												115	0.25	1.08	0.41	0.665	0.255	0.83	0.415	0.614458		198	0.37	1.33	0.41	0.85	0.44	0.96	0.48	0.916667
												119	0.52	1.27	0.66	0.895	0.235	0.75	0.375	0.626667		196	0.22	1.21	0.26	0.715	0.455	0.99	0.495	0.919192
												10	0.29	1.22	0.46	0.755	0.295	0.93	0.465	0.634409		88	0.39	1.38	0.43	0.885	0.455	0.99	0.495	0.919192
												2	0.24	1.3	0.43	0.77	0.34	1.06	0.53	0.641509		44	0.45	1.46	0.49	0.955	0.465	1.01	0.505	0.920792
												157	0.77	1.22	1.14	0.995	0.145	0.45	0.225	0.644444		191	0.4	1.45	0.44	0.925	0.485	1.05	0.525	0.92381
												187	0.63	1.33	0.75	0.98	0.23	0.7	0.35	0.657143		102	0.4	1.46	0.44	0.93	0.49	1.06	0.53	0.924528
												3	0.26	1.14	0.99	0.7	0.29	0.88	0.44	0.659091		131	0.46	1.52	1.48	0.99	0.49	1.06	0.53	0.924528
												80	0.23	1.07	0.37	0.65	0.28	0.84	0.42	0.666667		87	0.36	1.43	0.4	0.895	0.495	1.07	0.535	0.925234
												165	0.54	1.51	0.7	1.025	0.325	0.97	0.485	0.670103		47	0.36	1.48	1.44	0.92	0.52	1.12	0.56	0.928571
												125	0.28	1.13	0.42	0.705	0.285	0.85	0.425	0.670588		13	0.37	1.51	0.41	0.94	0.53	1.14	0.57	0.929825
												11	0.2	1.26	0.37	0.73	0.36	1.06	0.53	0.679245		34	0.41	1.55	0.45	0.98	0.53	1.14	0.57	0.929825
												27	0.26	1.37	0.43	0.815	0.385	1.11	0.555	0.693694		53	0.17	1.31	0.21	0.74	0.53	1.14	0.57	0.929825
												127	0.25	1.04	0.37	0.645	0.275	0.79	0.395	0.696203		28	0.28	1.46	1.42	0.87	0.55	1.18	0.59	0.932203
												94	0.34	1.23	0.47	0.785	0.315	0.89	0.445	0.707865		95	0.38	1.64	0.42	1.01	0.59	1.26	0.63	0.936508
												24	0.04	1.24	1.07	0.64	0.43	1.2	0.6	0.716667		105	0.41	1.76	0.45	1.085	0.635	1.35	0.675	0.940741
												168	0.33	1.19	0.45	0.76	0.31	0.86	0.43	0.72093		154	0.4	0.99	0.99	0.695	0.295	0.59	0.295	1
												155	0.56	1.21	0.65	0.885	0.235	0.65	0.325	0.723077		12	0.44	1.35	0.44	0.895	0.455	0.91	0.455	1
												8	0.37	1.46	0.52	0.915	0.395	1.09	0.545	0.724771		179	0.4	1.19	0.4	0.795	0.395	0.79	0.395	1
												4	0.28	1.26	0.41	0.77	0.36	0.98	0.49	0.734694		183	0.37	1.22	0.37	0.795	0.425	0.85	0.425	1
												13	0.29	1.2	0.41	0.745	0.335	0.91	0.455	0.736264		18	0.29	1.33	0.29	0.81	0.52	1.04	0.52	1
												142	0.23	1.07	0.34	0.65	0.31	0.84	0.42	0.738095		43	0.53	1.55	0.53	1.04	0.51	1.02	0.51	1
												181	0.34	1.03	0.43	0.685	0.255	0.69	0.345	0.73913		57	0.52	1.47	1.47	0.995	0.475	0.95	0.475	1
												19	0.21	1.24	1.11	0.725	0.385	1.03	0.515	0.747573		64	0.49	1.36	0.49	0.925	0.435	0.87	0.435	1
												1	0.33	1.35	1.23	0.84	0.39	1.02	0.51	0.764706		81	0.49	1.34	1.34	0.915	0.425	0.85	0.425	1
												170	0.46	1.17	0.54	0.815	0.275	0.71	0.355	0.774648		85	0.29	1.43	1.43	0.86	0.57	1.14	0.57	1
												193	0.31	1.12	0.4	0.715	0.315	0.81	0.405	0.777778		122	0.25	1.17	1.17	0.71	0.46	0.92	0.46	1
												9	0.29	1.38	1.26	0.835	0.425	1.09	0.545	0.779817		124	0.28	1.26	1.26	0.77	0.49	0.98	0.49	1
												172	0.48	1.39	0.58	0.935	0.355	0.91	0.455	0.78022		156	0.53	1.4	1.4	0.965	0.435	0.87	0.435	1
												77	0.36	1.29	1.19	0.825	0.365	0.93	0.465	0.784946		189	0.5	1.33	0.5	0.915	0.415	0.83	0.415	1
												65	0.46	1.03	0.52	0.745	0.225	0.57	0.285	0.789474		199	0.43	1.11	1.11	0.77	0.34	0.68	0.34	1
												78	0.46	1.33	0.55	0.895	0.345	0.87	0.435	0.793103		2	0.34	1.37	0.34	0.855	0.515	1.03	0.515	1
												177	0.57	1.09	0.62	0.83	0.21	0.52	0.26	0.807692		29	0.31	1.39	0.31	0.85	0.54	1.08	0.54	1
												156	0.54	1.37	0.59	0.955	0.365	0.83	0.415	0.879518		37	0.3	1.19	0.3	0.745	0.445	0.89	0.445	1
												188	0.45	1.3	0.49	0.875	0.385	0.85	0.425	0.905882		52	0.31	1.03	0.31	0.67	0.36	0.72	0.36	1
												124	0.4	1.51	0.45	0.955	0.505	1.11	0.555	0.90991		62	0.32	1.42	0.32	0.87	0.55	1.1	0.55	1
												128	0.38	0.67	0.67	0.525	0.145	0.29	0.145	1		80	0.52	1.55	0.52	1.035	0.515	1.03	0.515	1
												173	0.48	1.23	0.48	0.855	0.375	0.75	0.375	1		180	0.31	1.15	0.31	0.73	0.42	0.84	0.42	1

## Sheet: Fig. 3a-d
Data presented below correspond to the representative biological replicates shown Fig. 3a-d.
Raw images corresponding to Fig 3a, d were processed using the constrained iterative deconvolution algorithm (TruSight 3D deconvolution module) of the Olympus cellSens Dimension software as part of the Olympus Spin-SR Spinning Disk Confocal Microscope System. Raw data available upon request.
Panel A	Image acquisition parameters for SC295 cells
	Product Version=OLYMPUS cellSens Dimension 3.2 (Build 23706)	[Channel 1]	[Channel 2]	[Channel 3]
		Channel Name=561 CSU 3.2X	Channel Name=488 CSU 3.2X	Channel Name=445 CSU 3.2X
	[Image]	Emission Wavelength=615 nm	Emission Wavelength=508 nm	Emission Wavelength=477 nm
	Layer=561 CSU 3.2X, 488 CSU 3.2X, 445 CSU 3.2X	Excitation Wavelength=595 nm	Excitation Wavelength=489 nm	Excitation Wavelength=434 nm
	Channel Count=3	Observation Method=561 CSU 3.2X	Observation Method=488 CSU 3.2X	Observation Method=445 CSU 3.2X
	Z Spacing=0.1 µm	Observation Method Type=FL	Observation Method Type=FL	Observation Method Type=FL
	Type=16 bit Grayscale	Exposure Time=230 ms	Exposure Time=230 ms	Exposure Time=1 s
	Size (pixel)=1024 x 1024	Mirror (horizontal)=Yes	Mirror (horizontal)=Yes	Mirror (horizontal)=Yes
	Size (calibrated)=41.6 µm x 41.6 µm	Mirror (vertical)=Yes	Mirror (vertical)=Yes	Mirror (vertical)=Yes
	Calibration (X)=40.625 nm/pixel	Mirror Cube=BF	Mirror Cube=BF	Mirror Cube=BF
	Calibration (Y)=40.625 nm/pixel	Lamp Intensity (Reflected)=12.00 %	Lamp Intensity (Reflected)=12.00 %	Lamp Intensity (Reflected)=12.00 %
	Total Magnification=320 x	Lamp Intensity (Transmission)=6.50 V	Lamp Intensity (Transmission)=6.50 V	Lamp Intensity (Transmission)=6.50 V
		Lamp Status (Reflected)=Off	Lamp Status (Reflected)=Off	Lamp Status (Reflected)=Off
	[Microscope]	Lamp Status (Transmission)=On	Lamp Status (Transmission)=On	Lamp Status (Transmission)=On
	Manufacturer=Olympus	Laser #5 Name=561	Laser #3 Name=488	Laser #2 Name=445
	Microscope=IX83 P2ZF	Laser #5 Intensity=20.00 %	Laser #3 Intensity=20.00 %	Laser #2 Intensity=40.00 %
	Objective Lens=UAPON OTIRF 100x / 1.49	Laser #5 Wavelength=561 nm	Laser #3 Wavelength=488 nm	Laser #2 Wavelength=445 nm
	Objective Working Distance=100 µm	Polarizer=In	Polarizer=In	Polarizer=In
	Objective Description=UAPON OTIRF 100x / 1.49	Prism/Left Port Changer=Camera	Prism/Left Port Changer=Camera	Prism/Left Port Changer=Camera
	Numerical Aperture=1.49	CSU Camera Port=GLASS	CSU Camera Port=GLASS	CSU Camera Port=GLASS
	Objective Magnification=100 x	CSU Bypass=Confocal	CSU Bypass=Confocal	CSU Bypass=Confocal
	Refractive Index=OIL (1.518)	CSU Disk State=On	CSU Disk State=On	CSU Disk State=On
	Zoom/Magnification=3.2 x	CSU Disk Speed=1500 rpm	CSU Disk Speed=1500 rpm	CSU Disk Speed=1500 rpm
	Camera Adapter Magnification=1 x	CSU Disk Changer=SoRa	CSU Disk Changer=SoRa	CSU Disk Changer=SoRa
	Device Configuration Name=UTSW Spinning Disk Configuration z4g4 2-19-20	CSU Aperture Lens=18.5 mm	CSU Aperture Lens=18.5 mm	CSU Aperture Lens=18.5 mm
		CSU Dichroic Mirror=405/488/561/640	CSU Dichroic Mirror=405/488/561/640	CSU Dichroic Mirror=445/514/640
	[Camera]	CSU Filter Wheel #1=TX RED	CSU Filter Wheel #1=GFP	CSU Filter Wheel #1=CFP
	Manufacturer=Hamamatsu	CSU Filter Wheel #2=TX RED	CSU Filter Wheel #2=GFP	CSU Filter Wheel #2=CFP
	Camera Name=Hamamatsu ORCA-Flash4.0	Condenser=IX2-DIC100	Condenser=IX2-DIC100	Condenser=IX2-DIC100
	Binning=2 x 2	Aperture Stop (Transmission)=Max.	Aperture Stop (Transmission)=Max.	Aperture Stop (Transmission)=Max.
	Enhanced Dynamic Range=No	ZDC Dichroic Mirror=In	ZDC Dichroic Mirror=In	ZDC Dichroic Mirror=In
	Extended EM Gain Range=No
	HDR Enabled=No
	Pixel Clock=400 MHz
	Subarray=No
	Frame Transfer=No
	Hot Pixel Correction Mode=Standard
	Multi Channel Shift Correction=Off
	Pseudo Color Mode=Off
Panel B
Normalization of bacterial cultures for MOI = 10				LDH Assay											Statistical Analysis (one-way ANOVA)
Sample	OD	vol (µL)			Sample			Mean Abs			% Lysis				Tukey's multiple comparisons test	Mean Diff.	95.00% CI of diff.	Below threshold?	Summary	Adjusted P Value
1. WT +	1.55	0.9			CAB2 1343k (WT)						Rep1	Rep2	Rep3		WT vs. CAB4	-64.9	-85.67 to -44.13	Yes	****	7.05069e-07
2. CAB4 -	1.58	0.89		Rep1	1.089	0.983	0.958	1.01		WT	99.2466	105.878	90.0091		WT vs. S3C	11.64	-9.130 to 32.41	No	ns	0.503031
3. S3C	1.13	1.24		Rep2	1.067	0.93	0.903	0.966667		CAB4	33.4753	37.3129	29.643		WT vs. S32C	63.88	43.11 to 84.65	Yes	****	8.59247e-07
4. S32C	1.55	0.9		Rep3	1.023	0.969	0.99	0.994		S3C	85.6207	95.5823	79.0043		WT vs. S62C	62.82	42.05 to 83.60	Yes	****	1.05625e-06
5. S62C	1.7	0.82								S32C	33.0495	38.8098	31.641		WT vs. S85C	-2.02	-22.79 to 18.75	No	ns	0.999848
6. S85C	1.48	0.95			CAB4 (neg ctrl)					S62C	27.5139	42.1687	36.98		WT vs. S91C	43.74	22.97 to 64.52	Yes	****	7.45501e-05
7. S91C	1.67	0.84		Rep1	0.347	0.332	0.343	0.340667		S85C	99.0501	105.549	96.5935
				Rep2	0.342	0.344	0.336	0.340667		S91C	50.4094	68.4191	45.0704
				Rep3	0.314	0.306	0.285	0.301667							Graphs plotted in Prism 9 version 9.5.0
					S3C
				Rep1	0.801	0.884	0.929	0.871333
				Rep2	0.822	0.892	0.904	0.872667
				Rep3	0.753	0.807	0.852	0.804
					S32C
				Rep1	0.329	0.318	0.362	0.336333
				Rep2	0.332	0.36	0.371	0.354333
				Rep3	0.319	0.307	0.34	0.322
					S62C
				Rep1	0.258	0.288	0.294	0.28
				Rep2	0.386	0.38	0.389	0.385
				Rep3	0.332	0.403	0.394	0.376333
					S85C
				Rep1	1.027	0.998	0.999	1.008
				Rep2	0.96	0.926	1.005	0.963667
				Rep3	0.999	0.976	0.974	0.983
					S91C
				Rep1	0.454	0.529	0.556	0.513
				Rep2	0.589	0.658	0.627	0.624667
				Rep3	0.432	0.469	0.475	0.458667
					TX100 (total lysis)
				Rep1	1.066	0.935	1.052	1.01767
				Rep2	0.918	0.824	0.997	0.913
				Rep3	1.24	1.008	1.065	1.10433
Panel C	Uncropped western blot for VopL secretion as a measure T3SS2 functionality
Panel D	Image acquisition parameters for VPKK6 cells
	Product Version=OLYMPUS cellSens Dimension 3.2 (Build 23706)	[Channel 1]	[Channel 2]	[Channel 3]
		Channel Name=561 CSU 3.2X	hannel Name=640 CSU 3.2X	Channel Name=488 CSU 3.2X
	[Image]	Emission Wavelength=615 nm	Emission Wavelength=668 nm	Emission Wavelength=508 nm
	Layer=561 CSU 3.2X, 640 CSU 3.2X, 488 CSU 3.2X	Excitation Wavelength=595 nm	Excitation Wavelength=650 nm	Excitation Wavelength=489 nm
	Channel Count=3	Observation Method=561 CSU 3.2X	Observation Method=640 CSU 3.2X	Observation Method=488 CSU 3.2X
	Z Spacing=0.1 µm	Observation Method Type=FL	Observation Method Type=FL	Observation Method Type=FL
	Type=16 bit Grayscale	Exposure Time=230 ms	Exposure Time=300 ms	Exposure Time=500 ms
	Size (pixel)=1024 x 1024	Mirror (horizontal)=Yes	Mirror (horizontal)=Yes	Mirror (horizontal)=Yes
	Size (calibrated)=41.6 µm x 41.6 µm	Mirror (vertical)=Yes	Mirror (vertical)=Yes	Mirror (vertical)=Yes
	Calibration (X)=40.625 nm/pixel	Mirror Cube=BF	Mirror Cube=BF	Mirror Cube=BF
	Calibration (Y)=40.625 nm/pixel	Lamp Intensity (Reflected)=95.00 %	Lamp Intensity (Reflected)=95.00 %	Lamp Intensity (Reflected)=95.00 %
	Total Magnification=320 x	Lamp Intensity (Transmission)=6.50 V	Lamp Intensity (Transmission)=6.50 V	Lamp Intensity (Transmission)=6.50 V
		Lamp Status (Reflected)=Off	Lamp Status (Reflected)=Off	Lamp Status (Reflected)=Off
	[Microscope]	Lamp Status (Transmission)=On	Lamp Status (Transmission)=On	Lamp Status (Transmission)=On
	Manufacturer=Olympus	Laser #5 Name=561	Laser #6 Name=640	Laser #3 Name=488
	Microscope=IX83 P2ZF	Laser #5 Intensity=40.00 %	Laser #6 Intensity=40.00 %	Laser #3 Intensity=40.00 %
	Objective Lens=UAPON OTIRF 100x / 1.49	Laser #5 Wavelength=561 nm	Laser #6 Wavelength=640 nm	Laser #3 Wavelength=488 nm
	Objective Working Distance=100 µm	Polarizer=In	Polarizer=In	Polarizer=In
	Objective Description=UAPON OTIRF 100x / 1.49	Prism/Left Port Changer=Camera	Prism/Left Port Changer=Camera	Prism/Left Port Changer=Camera
	Numerical Aperture=1.49	CSU Camera Port=GLASS	CSU Camera Port=GLASS	CSU Camera Port=GLASS
	Objective Magnification=100 x	CSU Bypass=Confocal	CSU Bypass=Confocal	CSU Bypass=Confocal
	Refractive Index=OIL (1.518)	CSU Disk State=On	CSU Disk State=On	CSU Disk State=On
	Zoom/Magnification=3.2 x	CSU Disk Speed=1500 rpm	CSU Disk Speed=1500 rpm	CSU Disk Speed=1500 rpm
	Camera Adapter Magnification=1 x	CSU Disk Changer=SoRa	CSU Disk Changer=SoRa	CSU Disk Changer=SoRa
	Device Configuration Name=UTSW Spinning Disk Configuration z4g4 2-19-20	CSU Aperture Lens=18.5 mm	CSU Aperture Lens=18.5 mm	CSU Aperture Lens=18.5 mm
		CSU Dichroic Mirror=405/488/561/640	CSU Dichroic Mirror=405/488/561/640	CSU Dichroic Mirror=405/488/561/640
	[Camera]	CSU Filter Wheel #1=TX RED	CSU Filter Wheel #1=CY5	CSU Filter Wheel #1=GFP
	Manufacturer=Hamamatsu	CSU Filter Wheel #2=TX RED	CSU Filter Wheel #2=CY5	CSU Filter Wheel #2=GFP
	Camera Name=Hamamatsu ORCA-Flash4.0	Condenser=IX2-DIC100	Condenser=IX2-DIC100	Condenser=IX2-DIC100
	Binning=2 x 2	Aperture Stop (Transmission)=Max.	Aperture Stop (Transmission)=Max.	Aperture Stop (Transmission)=Max.
	Enhanced Dynamic Range=No	ZDC Dichroic Mirror=In	ZDC Dichroic Mirror=In	ZDC Dichroic Mirror=In
	Extended EM Gain Range=No
	HDR Enabled=No
	Pixel Clock=400 MHz
	Subarray=No
	Frame Transfer=No
	Hot Pixel Correction Mode=Standard
	Multi Channel Shift Correction=Off
	Pseudo Color Mode=Off

## Sheet: Fig. 4a-c
Data presented below correspond to the representative biological replicates shown Fig. 4a-c
Raw images corresponding to Fig 4a, c were processed using the constrained iterative deconvolution algorithm (TruSight 3D deconvolution module) of the Olympus cellSens Dimension software as part of the Olympus Spin-SR Spinning Disk Confocal Microscope System. Raw data available upon request.
Raw images corresponding to Fig 4b were processed using the Advanced Microscopy Techniques (AMT) imaging software version 7.0. Raw data available upon request.
Panel A	Image acquisition parameters for SC288 cells
	Product Version=OLYMPUS cellSens Dimension 3.2 (Build 23706)	[Channel 1]	[Channel 2]	[Channel 3]
		Channel Name=561 CSU 3.2X	Channel Name=640 CSU 3.2X	Channel Name=488 CSU 3.2X
	[Image]	Emission Wavelength=615 nm	Emission Wavelength=668 nm	Emission Wavelength=508 nm
	Layer=561 CSU 3.2X, 640 CSU 3.2X, 488 CSU 3.2X	Excitation Wavelength=595 nm	Excitation Wavelength=650 nm	Excitation Wavelength=489 nm
	Channel Count=3	Observation Method=561 CSU 3.2X	Observation Method=640 CSU 3.2X	Observation Method=488 CSU 3.2X
	Z Spacing=0.1 µm	Observation Method Type=FL	Observation Method Type=FL	Observation Method Type=FL
	Type=16 bit Grayscale	Exposure Time=230 ms	Exposure Time=300 ms	Exposure Time=200 ms
	Size (pixel)=1024 x 1024	Mirror (horizontal)=Yes	Mirror (horizontal)=Yes	Mirror (horizontal)=Yes
	Size (calibrated)=41.6 µm x 41.6 µm	Mirror (vertical)=Yes	Mirror (vertical)=Yes	Mirror (vertical)=Yes
	Calibration (X)=40.625 nm/pixel	Mirror Cube=BF	Mirror Cube=BF	Mirror Cube=BF
	Calibration (Y)=40.625 nm/pixel	Lamp Intensity (Reflected)=10.00 %	Lamp Intensity (Reflected)=10.00 %	Lamp Intensity (Reflected)=10.00 %
	Total Magnification=320 x	Lamp Intensity (Transmission)=6.50 V	Lamp Intensity (Transmission)=6.50 V	Lamp Intensity (Transmission)=6.50 V
		Lamp Status (Reflected)=Off	Lamp Status (Reflected)=Off	Lamp Status (Reflected)=Off
	[Microscope]	Lamp Status (Transmission)=On	Lamp Status (Transmission)=On	Lamp Status (Transmission)=On
	Manufacturer=Olympus	Laser #5 Name=561	Laser #6 Name=640	Laser #3 Name=488
	Microscope=IX83 P2ZF	Laser #5 Intensity=20.00 %	Laser #6 Intensity=20.00 %	Laser #3 Intensity=20.00 %
	Objective Lens=UAPON OTIRF 100x / 1.49	Laser #5 Wavelength=561 nm	Laser #6 Wavelength=640 nm	Laser #3 Wavelength=488 nm
	Objective Working Distance=100 µm	Polarizer=In	Polarizer=In	Polarizer=In
	Objective Description=UAPON OTIRF 100x / 1.49	Prism/Left Port Changer=Camera	Prism/Left Port Changer=Camera	Prism/Left Port Changer=Camera
	Numerical Aperture=1.49	CSU Camera Port=GLASS	CSU Camera Port=GLASS	CSU Camera Port=GLASS
	Objective Magnification=100 x	CSU Bypass=Confocal	CSU Bypass=Confocal	CSU Bypass=Confocal
	Refractive Index=OIL (1.518)	CSU Disk State=On	CSU Disk State=On	CSU Disk State=On
	Zoom/Magnification=3.2 x	CSU Disk Speed=4000 rpm	CSU Disk Speed=4000 rpm	CSU Disk Speed=4000 rpm
	Camera Adapter Magnification=1 x	CSU Disk Changer=SoRa	CSU Disk Changer=SoRa	CSU Disk Changer=SoRa
	Device Configuration Name=UTSW Spinning Disk Configuration z4g4 2-19-20	CSU Aperture Lens=18.5 mm	CSU Aperture Lens=18.5 mm	CSU Aperture Lens=18.5 mm
		CSU Dichroic Mirror=405/488/561/640	CSU Dichroic Mirror=405/488/561/640	CSU Dichroic Mirror=405/488/561/640
	[Camera]	CSU Filter Wheel #1=TX RED	CSU Filter Wheel #1=CY5	CSU Filter Wheel #1=GFP
	Manufacturer=Hamamatsu	CSU Filter Wheel #2=TX RED	CSU Filter Wheel #2=CY5	CSU Filter Wheel #2=GFP
	Camera Name=Hamamatsu ORCA-Flash4.0	Condenser=IX2-DIC100	Condenser=IX2-DIC100	Condenser=IX2-DIC100
	Binning=2 x 2	Aperture Stop (Transmission)=Max.	Aperture Stop (Transmission)=Max.	Aperture Stop (Transmission)=Max.
	Enhanced Dynamic Range=No	ZDC Dichroic Mirror=In	ZDC Dichroic Mirror=In	ZDC Dichroic Mirror=In
	Extended EM Gain Range=No
	HDR Enabled=No
	Pixel Clock=400 MHz
	Subarray=No
	Frame Transfer=No
	Hot Pixel Correction Mode=Standard
	Multi Channel Shift Correction=Off
	Pseudo Color Mode=Off
Panel B	TEM image acquisition parameters
	Top left panel	Top middle panel	Top right panel
	Camera: BIOSPR16	Camera: BIOSPR16	Camera: BIOSPR16
	Exposure: 1500 (ms) x 1 std. frames	Exposure: 1500 (ms) x 1 std. frames	Exposure: 1500 (ms) x 1 std. frames
	Gain: 2	Gain: 2	Gain: 2
	Bin: 1	Bin: 1	Bin: 1
	Gamma: 1.00	Gamma: 1.00	Gamma: 1.00
	Cal: 0.001128 µm/pix	Cal: 0.001128 µm/pix	Cal: 0.900735 nm/pix
	No sharpening, Normal Contrast	No sharpening, Normal Contrast	No sharpening, Normal Contrast
	HV = 120 kV	HV = 120 kV	HV = 120 kV
	Direct Magnification: 8,000 x	Direct Magnification: 8,000 x	Direct Magnification: 10,000 x
	Bottom left panel	Bottom middle panel	Bottom right panel
	Camera: BIOSPR16	Camera: BIOSPR16	Camera: BIOSPR16
	Exposure: 1500 (ms) x 1 std. frames	Exposure: 1500 (ms) x 1 std. frames	Exposure: 1500 (ms) x 1 std. frames
	Gain: 2	Gain: 2	Gain: 2
	Bin: 1	Bin: 1	Bin: 1
	Gamma: 1.00	Gamma: 1.00	Gamma: 1.00
	Cal: 0.451341 nm/pix	Cal: 0.451341 nm/pix	Cal: 0.451341 nm/pix
	No sharpening, Normal Contrast	No sharpening, Normal Contrast	No sharpening, Normal Contrast
	HV = 120 kV	HV = 120 kV	HV = 120 kV
	Direct Magnification: 20,000 x	Direct Magnification: 20,000 x	Direct Magnification: 20,000 x
Panel C	Image acquisition parameters for VPKK19 cells
	Product Version=OLYMPUS cellSens Dimension 3.2 (Build 23706)	[Channel 1]	[Channel 2]	[Channel 3]
		Channel Name=488 CSU 3.2X	Channel Name=561 CSU 3.2X	Channel Name=445 CSU 3.2X
	[Image]	Emission Wavelength=508 nm	Emission Wavelength=615 nm	Emission Wavelength=477 nm
	Layer=488 CSU 3.2X, 561 CSU 3.2X, 445 CSU 3.2X	Excitation Wavelength=489 nm	Excitation Wavelength=595 nm	Excitation Wavelength=434 nm
	Channel Count=3	Observation Method=488 CSU 3.2X	Observation Method=561 CSU 3.2X	Observation Method=445 CSU 3.2X
	Z Spacing=0.1 µm	Observation Method Type=FL	Observation Method Type=FL	Observation Method Type=FL
	Type=16 bit Grayscale	Exposure Time=300 ms	Exposure Time=300 ms	Exposure Time=1 s
	Size (pixel)=1024 x 1024	Mirror (horizontal)=Yes	Mirror (horizontal)=Yes	Mirror (horizontal)=Yes
	Size (calibrated)=41.6 µm x 41.6 µm	Mirror (vertical)=Yes	Mirror (vertical)=Yes	Mirror (vertical)=Yes
	Calibration (X)=40.625 nm/pixel	Mirror Cube=BF	Mirror Cube=BF	Mirror Cube=BF
	Calibration (Y)=40.625 nm/pixel	Lamp Intensity (Reflected)=48.00 %	Lamp Intensity (Reflected)=48.00 %	Lamp Intensity (Reflected)=48.00 %
	Total Magnification=320 x	Lamp Intensity (Transmission)=4.50 V	Lamp Intensity (Transmission)=4.50 V	Lamp Intensity (Transmission)=4.50 V
		Lamp Status (Reflected)=Off	Lamp Status (Reflected)=Off	Lamp Status (Reflected)=Off
	[Microscope]	Lamp Status (Transmission)=On	Lamp Status (Transmission)=On	Lamp Status (Transmission)=On
	Manufacturer=Olympus	Laser #3 Name=488	Laser #5 Name=561	Laser #2 Name=445
	Microscope=IX83 P2ZF	Laser #3 Intensity=20.00 %	Laser #5 Intensity=20.00 %	Laser #2 Intensity=70.01 %
	Objective Lens=UAPON OTIRF 100x / 1.49	Laser #3 Wavelength=488 nm	Laser #5 Wavelength=561 nm	Laser #2 Wavelength=445 nm
	Objective Working Distance=100 µm	Polarizer=In	Polarizer=In	Polarizer=In
	Objective Description=UAPON OTIRF 100x / 1.49	Prism/Left Port Changer=Camera	Prism/Left Port Changer=Camera	Prism/Left Port Changer=Camera
	Numerical Aperture=1.49	CSU Camera Port=GLASS	CSU Camera Port=GLASS	CSU Camera Port=GLASS
	Objective Magnification=100 x	CSU Bypass=Confocal	CSU Bypass=Confocal	CSU Bypass=Confocal
	Refractive Index=OIL (1.518)	CSU Disk State=On	CSU Disk State=On	CSU Disk State=On
	Zoom/Magnification=3.2 x	CSU Disk Speed=1500 rpm	CSU Disk Speed=1500 rpm	CSU Disk Speed=1500 rpm
	Camera Adapter Magnification=1 x	CSU Disk Changer=SoRa	CSU Disk Changer=SoRa	CSU Disk Changer=SoRa
	Device Configuration Name=UTSW Spinning Disk Configuration z4g4 2-19-20	CSU Aperture Lens=18.5 mm	CSU Aperture Lens=18.5 mm	CSU Aperture Lens=18.5 mm
		CSU Dichroic Mirror=405/488/561/640	CSU Dichroic Mirror=405/488/561/640	CSU Dichroic Mirror=445/514/640
	[Camera]	CSU Filter Wheel #1=GFP	CSU Filter Wheel #1=TX RED	CSU Filter Wheel #1=CFP
	Manufacturer=Hamamatsu	CSU Filter Wheel #2=GFP	CSU Filter Wheel #2=TX RED	CSU Filter Wheel #2=CFP
	Camera Name=Hamamatsu ORCA-Flash4.0	Condenser=IX2-DIC100	Condenser=IX2-DIC100	Condenser=IX2-DIC100
	Binning=2 x 2	Aperture Stop (Transmission)=Max.	Aperture Stop (Transmission)=Max.	Aperture Stop (Transmission)=Max.
	Enhanced Dynamic Range=No	ZDC Dichroic Mirror=In	ZDC Dichroic Mirror=In	ZDC Dichroic Mirror=In
	Extended EM Gain Range=No
	HDR Enabled=No
	Pixel Clock=400 MHz
	Subarray=No
	Frame Transfer=No
	Hot Pixel Correction Mode=Standard
	Multi Channel Shift Correction=Off
	Pseudo Color Mode=Off

## Sheet: Suppl. Fig. 1b-c
Data presented below correspond to the representative biological replicates shown Supplementary Fig. 1 b and c
Raw images corresponding to Supplementary Fig. 1 b and c were processed using the constrained iterative deconvolution algorithm (TruSight 3D deconvolution module), and linear fluorescence intensities were calculated using the line profile tool (Count & Measure module) of the Olympus cellSens Dimension software as part of the Olympus Spin-SR Spinning Disk Confocal Microscope System. Raw data avail…
Panel B	Image acquisition parameters for VPKK11 cells
	Product Version=OLYMPUS cellSens Dimension 3.2 (Build 23706)	[Channel 1]	[Channel 2]	[Channel 3]
		Channel Name=561 CSU 3.2X	Channel Name=488 CSU 3.2X	Channel Name=445 CSU 3.2X
	[Image]	Emission Wavelength=615 nm	Emission Wavelength=508 nm	Emission Wavelength=477 nm
	Layer=561 CSU 3.2X, 488 CSU 3.2X, 445 CSU 3.2X	Excitation Wavelength=595 nm	Excitation Wavelength=489 nm	Excitation Wavelength=434 nm
	Channel Count=3	Observation Method=561 CSU 3.2X	Observation Method=488 CSU 3.2X	Observation Method=445 CSU 3.2X
	Z Spacing=0.1 µm	Observation Method Type=FL	Observation Method Type=FL	Observation Method Type=FL
	Type=16 bit Grayscale	Exposure Time=230 ms	Exposure Time=300 ms	Exposure Time=1 s
	Size (pixel)=1024 x 1024	Mirror (horizontal)=Yes	Mirror (horizontal)=Yes	Mirror (horizontal)=Yes
	Size (calibrated)=41.6 µm x 41.6 µm	Mirror (vertical)=Yes	Mirror (vertical)=Yes	Mirror (vertical)=Yes
	Calibration (X)=40.625 nm/pixel	Mirror Cube=BF	Mirror Cube=BF	Mirror Cube=BF
	Calibration (Y)=40.625 nm/pixel	Lamp Intensity (Reflected)=10.00 %	Lamp Intensity (Reflected)=10.00 %	Lamp Intensity (Reflected)=10.00 %
	Total Magnification=320 x	Lamp Intensity (Transmission)=6.50 V	Lamp Intensity (Transmission)=6.50 V	Lamp Intensity (Transmission)=6.50 V
		Lamp Status (Reflected)=Off	Lamp Status (Reflected)=Off	Lamp Status (Reflected)=Off
	[Microscope]	Lamp Status (Transmission)=On	Lamp Status (Transmission)=On	Lamp Status (Transmission)=On
	Manufacturer=Olympus	Laser #5 Name=561	Laser #3 Name=488	Laser #2 Name=445
	Microscope=IX83 P2ZF	Laser #5 Intensity=20.00 %	Laser #3 Intensity=20.00 %	Laser #2 Intensity=20.00 %
	Objective Lens=UAPON OTIRF 100x / 1.49	Laser #5 Wavelength=561 nm	Laser #3 Wavelength=488 nm	Laser #2 Wavelength=445 nm
	Objective Working Distance=100 µm	Polarizer=In	Polarizer=In	Polarizer=In
	Objective Description=UAPON OTIRF 100x / 1.49	Prism/Left Port Changer=Camera	Prism/Left Port Changer=Camera	Prism/Left Port Changer=Camera
	Numerical Aperture=1.49	CSU Camera Port=GLASS	CSU Camera Port=GLASS	CSU Camera Port=GLASS
	Objective Magnification=100 x	CSU Bypass=Confocal	CSU Bypass=Confocal	CSU Bypass=Confocal
	Refractive Index=OIL (1.518)	CSU Disk State=On	CSU Disk State=On	CSU Disk State=On
	Zoom/Magnification=3.2 x	CSU Disk Speed=1500 rpm	CSU Disk Speed=1500 rpm	CSU Disk Speed=1500 rpm
	Camera Adapter Magnification=1 x	CSU Disk Changer=SoRa	CSU Disk Changer=SoRa	CSU Disk Changer=SoRa
	Device Configuration Name=UTSW Spinning Disk Configuration z4g4 2-19-20	CSU Aperture Lens=18.5 mm	CSU Aperture Lens=18.5 mm	CSU Aperture Lens=18.5 mm
		CSU Dichroic Mirror=405/488/561/640	CSU Dichroic Mirror=405/488/561/640	CSU Dichroic Mirror=445/514/640
	[Camera]	CSU Filter Wheel #1=TX RED	CSU Filter Wheel #1=GFP	CSU Filter Wheel #1=CFP
	Manufacturer=Hamamatsu	CSU Filter Wheel #2=TX RED	CSU Filter Wheel #2=GFP	CSU Filter Wheel #2=CFP
	Camera Name=Hamamatsu ORCA-Flash4.0	Condenser=IX2-DIC100	Condenser=IX2-DIC100	Condenser=IX2-DIC100
	Binning=2 x 2	Aperture Stop (Transmission)=Max.	Aperture Stop (Transmission)=Max.	Aperture Stop (Transmission)=Max.
	Enhanced Dynamic Range=No	ZDC Dichroic Mirror=In	ZDC Dichroic Mirror=In	ZDC Dichroic Mirror=In
	Extended EM Gain Range=No
	HDR Enabled=No
	Pixel Clock=400 MHz
	Subarray=No
	Frame Transfer=No
	Hot Pixel Correction Mode=Standard
	Multi Channel Shift Correction=Off
	Pseudo Color Mode=Off
Panel C	Calculation of p' values for uninduced and TDC induced VPKK11 cells																				Calculation of s' values for uninduced and TDC induced VPKK11 cells
	VPKK11 vtrB locus (uninduced)										VPKK11 vtrB locus (100 µM TDC induced)										VPKK11 neutral locus (uninduced)										VPKK11 neutral locus (100 µM TDC induced)
	Cell ID	m1 (µm)	m2 (µm)	y (µm)	c (µm)	p	d	r	p'		Cell ID	m1 (µm)	m2 (µm)	y (µm)	c (µm)	p	d	r	p'		Cell ID	m1 (µm)	m2 (µm)	y (µm)	c (µm)	s	d	r	s'		Cell ID	m1 (µm)	m2 (µm)	y (µm)	c (µm)	s	d	r	s'
	94	0.2	1.1	0.65	0.65	0	0.9	0.45	0		185	0.24	1.22	0.65	0.73	0.08	0.98	0.49	0.163265		70	0.26	1.06	0.66	0.66	0	0.8	0.4	0		31	0.43	1.47	0.95	0.95	0	1.04	0.52	0
	115	0.2	1.12	0.66	0.66	0	0.92	0.46	0		29	0.32	1.09	0.64	0.705	0.065	0.77	0.385	0.168831		78	0.24	0.62	0.43	0.43	0	0.38	0.19	0		66	0.2	1.1	0.65	0.65	0	0.9	0.45	0
	138	0.43	0.81	0.62	0.62	0	0.38	0.19	0		126	0.33	1.17	0.84	0.75	0.09	0.84	0.42	0.214286		99	0.29	0.77	0.53	0.53	0	0.48	0.24	0		55	0.29	1.37	0.83	0.83	1.11022e-16	1.08	0.54	2.05597e-16
	36	0.38	1.32	0.85	0.85	1.11022e-16	0.94	0.47	2.36218e-16		35	0.25	1.24	0.62	0.745	0.125	0.99	0.495	0.252525		185	0.21	0.63	0.42	0.42	0	0.42	0.21	0		164	0.04	1.1	0.57	0.57	1.11022e-16	1.06	0.53	2.09476e-16
	182	0.29	1.11	0.7	0.7	1.11022e-16	0.82	0.41	2.70786e-16		62	0.33	1.16	0.62	0.745	0.125	0.83	0.415	0.301205		178	0.35	0.95	0.65	0.65	1.11022e-16	0.6	0.3	3.70074e-16		83	0.39	1.35	0.87	0.87	1.11022e-16	0.96	0.48	2.31296e-16
	179	0.25	0.93	0.59	0.59	1.11022e-16	0.68	0.34	3.26536e-16		42	0.3	1.34	0.65	0.82	0.17	1.04	0.52	0.326923		169	0.17	1.12	0.65	0.645	0.005	0.95	0.475	0.0105263		145	0.24	1.14	0.689	0.69	0.001	0.9	0.45	0.00222222
	39	0.55	1.11	0.83	0.83	1.11022e-16	0.56	0.28	3.96508e-16		25	0.29	1.17	0.58	0.73	0.15	0.88	0.44	0.340909		79	0.21	1.14	0.68	0.675	0.005	0.93	0.465	0.0107527		114	0.38	1.31	0.85	0.845	0.005	0.93	0.465	0.0107527
	120	0.23	1.15	0.689	0.69	0.001	0.92	0.46	0.00217391		78	0.3	1.26	0.61	0.78	0.17	0.96	0.48	0.354167		54	0.04	0.91	0.48	0.475	0.005	0.87	0.435	0.0114943		5	0.28	3.01	1.63	1.645	0.015	2.73	1.365	0.010989
	193	0.28	1.1	0.689	0.69	0.001	0.82	0.41	0.00243902		5	0.28	3.01	1.14	1.645	0.505	2.73	1.365	0.369963		86	0.29	1.1	0.69	0.695	0.005	0.81	0.405	0.0123457		91	0.33	1.18	0.75	0.755	0.005	0.85	0.425	0.0117647
	53	0.33	1.8	1.06	1.065	0.005	1.47	0.735	0.00680272		125	0.19	1.24	0.48	0.715	0.235	1.05	0.525	0.447619		179	0.33	1.06	0.69	0.695	0.005	0.73	0.365	0.0136986		135	0.2	1.39	0.78	0.795	0.015	1.19	0.595	0.0252101
	92	0.16	1.07	0.61	0.615	0.005	0.91	0.455	0.010989		80	0.25	1.42	0.56	0.835	0.275	1.17	0.585	0.470085		133	0.16	0.81	0.49	0.485	0.005	0.65	0.325	0.0153846		21	0.28	1.99	1.16	1.135	0.025	1.71	0.855	0.0292398
	13	0.3	1.19	0.74	0.745	0.005	0.89	0.445	0.011236		54	0.49	1.55	0.77	1.02	0.25	1.06	0.53	0.471698		190	0.22	0.83	0.53	0.525	0.005	0.61	0.305	0.0163934		75	0.6	1.84	1.2	1.22	0.02	1.24	0.62	0.0322581
	47	0.34	1.11	0.73	0.725	0.005	0.77	0.385	0.012987		106	0.21	1.42	0.52	0.815	0.295	1.21	0.605	0.487603		161	0.16	0.73	0.45	0.445	0.005	0.57	0.285	0.0175439		178	0.09	1.63	0.89	0.86	0.03	1.54	0.77	0.038961
	150	0.28	0.93	0.61	0.605	0.005	0.65	0.325	0.0153846		170	0.37	1.35	0.62	0.86	0.24	0.98	0.49	0.489796		117	0.24	0.73	0.49	0.485	0.005	0.49	0.245	0.0204082		19	0.12	1.14	0.65	0.63	0.02	1.02	0.51	0.0392157
	164	0.3	0.91	0.6	0.605	0.005	0.61	0.305	0.0163934		84	0.41	1.38	0.65	0.895	0.245	0.97	0.485	0.505155		97	0.37	1.06	0.7	0.715	0.015	0.69	0.345	0.0434783		129	0.21	1.17	0.71	0.69	0.02	0.96	0.48	0.0416667
	79	0.17	1.36	0.78	0.765	0.015	1.19	0.595	0.0252101		48	0.33	1.3	0.57	0.815	0.245	0.97	0.485	0.505155		144	0.25	1.3	0.8	0.775	0.025	1.05	0.525	0.047619		84	0.45	1.39	0.9	0.92	0.02	0.94	0.47	0.0425532
	91	0.29	1.55	0.9	0.92	0.02	1.26	0.63	0.031746		33	0.61	1.59	1.35	1.1	0.25	0.98	0.49	0.510204		145	0.18	1.02	0.58	0.6	0.02	0.84	0.42	0.047619		184	0.16	1.1	0.65	0.63	0.02	0.94	0.47	0.0425532
	119	0.26	1.24	0.77	0.75	0.02	0.98	0.49	0.0408163		70	0.29	1.32	0.54	0.805	0.265	1.03	0.515	0.514563		122	0.29	1.13	0.69	0.71	0.02	0.84	0.42	0.047619		18	0.37	1.46	0.89	0.915	0.025	1.09	0.545	0.0458716
	172	0.25	1.21	0.75	0.73	0.02	0.96	0.48	0.0416667		194	0.43	1.24	0.62	0.835	0.215	0.81	0.405	0.530864		120	0.28	1.06	0.689	0.67	0.019	0.78	0.39	0.0487179		151	0.2	1.06	0.61	0.63	0.02	0.86	0.43	0.0465116
	191	0.2	1.14	0.65	0.67	0.02	0.94	0.47	0.0425532		56	0.24	1.18	0.45	0.71	0.26	0.94	0.47	0.553191		111	0.2	0.81	0.49	0.505	0.015	0.61	0.305	0.0491803		137	0.33	1.19	0.74	0.76	0.02	0.86	0.43	0.0465116
	112	0.25	1.19	0.7	0.72	0.02	0.94	0.47	0.0425532		196	0.26	1.41	0.51	0.835	0.325	1.15	0.575	0.565217		182	0.45	1.23	0.86	0.84	0.02	0.78	0.39	0.0512821		187	0.24	0.85	0.53	0.545	0.015	0.61	0.305	0.0491803
	190	0.15	1.28	0.69	0.715	0.025	1.13	0.565	0.0442478		59	0.22	1.28	1.05	0.75	0.3	1.06	0.53	0.566038		88	0.39	1.3	0.87	0.845	0.025	0.91	0.455	0.0549451		124	0.34	1.06	0.68	0.7	0.02	0.72	0.36	0.0555556
	87	0.29	1.34	0.84	0.815	0.025	1.05	0.525	0.047619		180	0.21	1.32	0.45	0.765	0.315	1.11	0.555	0.567568		81	0.25	0.97	0.59	0.61	0.02	0.72	0.36	0.0555556		96	0.36	1.23	0.77	0.795	0.025	0.87	0.435	0.0574713
	81	0.25	1.05	0.63	0.65	0.02	0.8	0.4	0.05		9	0.33	1.26	0.53	0.795	0.265	0.93	0.465	0.569892		183	0.17	0.7	0.45	0.435	0.015	0.53	0.265	0.0566038		138	0.21	1.08	0.67	0.645	0.025	0.87	0.435	0.0574713
	34	0.17	0.95	0.58	0.56	0.02	0.78	0.39	0.0512821		7	0.34	1.47	0.57	0.905	0.335	1.13	0.565	0.59292		181	0.37	1.22	0.77	0.795	0.025	0.85	0.425	0.0588235		157	0.13	1.15	0.67	0.64	0.03	1.02	0.51	0.0588235
	151	0.17	1.12	0.62	0.645	0.025	0.95	0.475	0.0526316		105	0.24	1.3	0.45	0.77	0.32	1.06	0.53	0.603774		55	0.64	1.32	1	0.98	0.02	0.68	0.34	0.0588235		147	0.42	1.42	0.89	0.92	0.03	1	0.5	0.06
	107	0.1	0.84	0.45	0.47	0.02	0.74	0.37	0.0540541		199	0.2	1.06	0.37	0.63	0.26	0.86	0.43	0.604651		128	0.23	1.21	0.69	0.72	0.03	0.98	0.49	0.0612245		118	0.31	1.29	0.77	0.8	0.03	0.98	0.49	0.0612245
	171	0.34	1.23	0.81	0.785	0.025	0.89	0.445	0.0561798		16	0.29	0.9	0.41	0.595	0.185	0.61	0.305	0.606557		41	0.28	1.24	0.73	0.76	0.03	0.96	0.48	0.0625		99	0.41	1.27	0.81	0.84	0.03	0.86	0.43	0.0697674
	84	0.24	0.77	0.49	0.505	0.015	0.53	0.265	0.0566038		94	0.33	1.35	0.53	0.84	0.31	1.02	0.51	0.607843		103	0.29	1.08	0.71	0.685	0.025	0.79	0.395	0.0632911		109	0.29	1.15	0.689	0.72	0.031	0.86	0.43	0.072093
	46	0.21	0.91	0.54	0.56	0.02	0.7	0.35	0.0571429		159	0.25	1.07	0.41	0.66	0.25	0.82	0.41	0.609756		48	0.25	1.04	0.62	0.645	0.025	0.79	0.395	0.0632911		131	0.16	0.85	0.53	0.505	0.025	0.69	0.345	0.0724638
	54	0.4	1.23	0.84	0.815	0.025	0.83	0.415	0.060241		102	0.44	1.37	0.62	0.905	0.285	0.93	0.465	0.612903		98	0.34	0.96	0.63	0.65	0.02	0.62	0.31	0.0645161		14	0.41	1.99	1.14	1.2	0.06	1.58	0.79	0.0759494
	50	0.81	2.2	1.55	1.505	0.045	1.39	0.695	0.0647482		76	0.49	1.52	0.689	1.005	0.316	1.03	0.515	0.613592		80	0.22	0.95	0.61	0.585	0.025	0.73	0.365	0.0684932		132	0.22	1.35	0.74	0.785	0.045	1.13	0.565	0.079646
	178	0.28	0.99	0.61	0.635	0.025	0.71	0.355	0.0704225		144	0.17	1.26	0.38	0.715	0.335	1.09	0.545	0.614679		39	0.2	1.04	0.59	0.62	0.03	0.84	0.42	0.0714286		101	0.38	1.49	0.98	0.935	0.045	1.11	0.555	0.0810811
	57	0.29	1.26	0.81	0.775	0.035	0.97	0.485	0.0721649		192	0.33	1.63	0.58	0.98	0.4	1.3	0.65	0.615385		148	0.5	1.58	1.08	1.04	0.04	1.08	0.54	0.0740741		100	0.2	1.18	0.65	0.69	0.04	0.98	0.49	0.0816327
	133	0.44	1.09	0.74	0.765	0.025	0.65	0.325	0.0769231		51	0.41	1.26	1.1	0.835	0.265	0.85	0.425	0.623529		177	0.37	0.89	0.65	0.63	0.02	0.52	0.26	0.0769231		199	0.25	1.23	0.78	0.74	0.04	0.98	0.49	0.0816327
	82	0.16	1.14	0.689	0.65	0.039	0.98	0.49	0.0795918		176	0.36	1.43	0.56	0.895	0.335	1.07	0.535	0.626168		141	0.29	0.92	0.63	0.605	0.025	0.63	0.315	0.0793651		70	0.29	1.34	0.77	0.815	0.045	1.05	0.525	0.0857143
	25	0.38	1.69	0.98	1.035	0.055	1.31	0.655	0.0839695		186	0.29	1.15	0.45	0.72	0.27	0.86	0.43	0.627907		162	0.46	1.09	0.8	0.775	0.025	0.63	0.315	0.0793651		94	0.33	1.36	0.89	0.845	0.045	1.03	0.515	0.0873786
	86	0.25	1.15	0.66	0.7	0.04	0.9	0.45	0.0888889		150	0.29	1.12	0.44	0.705	0.265	0.83	0.415	0.638554		51	0.34	1.6	0.92	0.97	0.05	1.26	0.63	0.0793651		174	0.24	1.14	0.65	0.69	0.04	0.9	0.45	0.0888889
	83	0.35	1.08	0.75	0.715	0.035	0.73	0.365	0.0958904		60	0.49	1.38	0.65	0.935	0.285	0.89	0.445	0.640449		135	0.27	0.77	0.5	0.52	0.02	0.5	0.25	0.08		148	0.11	1.22	0.61	0.665	0.055	1.11	0.555	0.0990991
	43	0.57	1.92	1.18	1.245	0.065	1.35	0.675	0.0962963		182	0.43	1.34	0.59	0.885	0.295	0.91	0.455	0.648352		66	0.29	0.9	0.57	0.595	0.025	0.61	0.305	0.0819672		167	0.29	2.18	1.14	1.235	0.095	1.89	0.945	0.100529
	89	0.14	0.99	0.61	0.565	0.045	0.85	0.425	0.105882		1	0.29	1.96	0.58	1.125	0.545	1.67	0.835	0.652695		90	0.37	1.79	1.02	1.08	0.06	1.42	0.71	0.084507		111	0.49	1.38	0.98	0.935	0.045	0.89	0.445	0.101124
	177	0.25	0.99	0.66	0.62	0.04	0.74	0.37	0.108108		107	0.22	1.26	0.4	0.74	0.34	1.04	0.52	0.653846		136	0.09	1.21	0.6	0.65	0.05	1.12	0.56	0.0892857		65	0.57	1.93	1.32	1.25	0.07	1.36	0.68	0.102941
	184	0.21	1.27	0.68	0.74	0.06	1.06	0.53	0.113208		53	0.35	1.34	0.52	0.845	0.325	0.99	0.495	0.656566		59	0.05	1.15	0.55	0.6	0.05	1.1	0.55	0.0909091		127	0.26	1.13	0.74	0.695	0.045	0.87	0.435	0.103448
	110	0.24	1.12	0.63	0.68	0.05	0.88	0.44	0.113636		113	0.36	1.12	0.49	0.74	0.25	0.76	0.38	0.657895		192	0.29	1.26	0.73	0.775	0.045	0.97	0.485	0.0927835		87	0.21	1.15	0.73	0.68	0.05	0.94	0.47	0.106383
	41	0.31	1.01	0.7	0.66	0.04	0.7	0.35	0.114286		177	0.25	1.19	0.41	0.72	0.31	0.94	0.47	0.659574		60	0.39	1.25	0.86	0.82	0.04	0.86	0.43	0.0930233		140	0.18	1.39	0.85	0.785	0.065	1.21	0.605	0.107438
	186	0.14	1	0.62	0.57	0.05	0.86	0.43	0.116279		112	0.31	1.25	0.47	0.78	0.31	0.94	0.47	0.659574		176	0.51	0.93	0.7	0.72	0.02	0.42	0.21	0.0952381		139	0.27	1.19	0.78	0.73	0.05	0.92	0.46	0.108696
	108	0.21	1.07	0.59	0.64	0.05	0.86	0.43	0.116279		193	0.38	1.39	0.55	0.885	0.335	1.01	0.505	0.663366		168	0.19	1.06	0.67	0.625	0.045	0.87	0.435	0.103448		117	0.29	1.57	0.86	0.93	0.07	1.28	0.64	0.109375
	158	0.2	1.22	0.65	0.71	0.06	1.02	0.51	0.117647		32	0.32	1.29	0.48	0.805	0.325	0.97	0.485	0.670103		170	0.41	1.06	0.77	0.735	0.035	0.65	0.325	0.107692		15	0.6	2.22	1.32	1.41	0.09	1.62	0.81	0.111111
	160	0.24	1.26	0.81	0.75	0.06	1.02	0.51	0.117647		101	0.45	1.18	1.06	0.815	0.245	0.73	0.365	0.671233		107	0.28	1.38	0.77	0.83	0.06	1.1	0.55	0.109091		76	0.3	1.45	0.81	0.875	0.065	1.15	0.575	0.113043
	192	0.1	0.939	0.47	0.5195	0.0495	0.839	0.4195	0.117998		30	0.16	1.18	0.32	0.67	0.35	1.02	0.51	0.686275		34	0.28	1.38	0.89	0.83	0.06	1.1	0.55	0.109091		150	0.43	1.38	0.96	0.905	0.055	0.95	0.475	0.115789
	165	0.16	1	0.63	0.58	0.05	0.84	0.42	0.119048		65	0.3	0.939	0.4	0.6195	0.2195	0.639	0.3195	0.687011		127	0.71	1.16	0.91	0.935	0.025	0.45	0.225	0.111111		177	0.15	1.44	0.72	0.795	0.075	1.29	0.645	0.116279
	45	0.2	1.11	0.6	0.655	0.055	0.91	0.455	0.120879		36	0.45	2	0.689	1.225	0.536	1.55	0.775	0.691613		95	0.21	0.66	0.46	0.435	0.025	0.45	0.225	0.111111		146	0.04	1.06	0.61	0.55	0.06	1.02	0.51	0.117647
	153	0.57	1.3	0.89	0.935	0.045	0.73	0.365	0.123288		135	0.06	1.18	0.23	0.62	0.39	1.12	0.56	0.696429		165	0.33	1.14	0.69	0.735	0.045	0.81	0.405	0.111111		86	0.37	1.4	0.95	0.885	0.065	1.03	0.515	0.126214
	2	0.33	1.06	0.65	0.695	0.045	0.73	0.365	0.123288		128	0.08	1.14	0.98	0.61	0.37	1.06	0.53	0.698113		115	0.18	0.97	0.62	0.575	0.045	0.79	0.395	0.113924		161	0.44	1.31	0.93	0.875	0.055	0.87	0.435	0.126437
	27	0.25	1.37	0.74	0.81	0.07	1.12	0.56	0.125		11	0.33	1.59	1.4	0.96	0.44	1.26	0.63	0.698413		50	0.27	1.22	0.689	0.745	0.056	0.95	0.475	0.117895		162	0.32	1.19	0.7	0.755	0.055	0.87	0.435	0.126437
	98	0.38	1.25	0.76	0.815	0.055	0.87	0.435	0.126437		91	0.31	1.51	1.33	0.91	0.42	1.2	0.6	0.7		64	0.14	1.41	0.7	0.775	0.075	1.27	0.635	0.11811		28	0.37	1.31	0.9	0.84	0.06	0.94	0.47	0.12766
	102	0.16	1.1	0.57	0.63	0.06	0.94	0.47	0.12766		10	0.37	1.78	1.57	1.075	0.495	1.41	0.705	0.702128		197	0.3	1.37	0.77	0.835	0.065	1.07	0.535	0.121495		53	0.33	1.27	0.74	0.8	0.06	0.94	0.47	0.12766
	162	0.19	1.27	0.8	0.73	0.07	1.08	0.54	0.12963		23	0.22	1.17	0.36	0.695	0.335	0.95	0.475	0.705263		56	0.21	1.24	0.66	0.725	0.065	1.03	0.515	0.126214		159	0.11	1.72	1.02	0.915	0.105	1.61	0.805	0.130435
	104	0.39	1.31	0.79	0.85	0.06	0.92	0.46	0.130435		155	0.23	1.14	0.36	0.685	0.325	0.91	0.455	0.714286		104	0.13	0.73	0.47	0.43	0.04	0.6	0.3	0.133333		33	0.4	1.32	0.8	0.86	0.06	0.92	0.46	0.130435
	173	0.22	0.91	0.52	0.565	0.045	0.69	0.345	0.130435		111	0.36	1.14	0.47	0.75	0.28	0.78	0.39	0.717949		160	0.08	1.05	0.63	0.565	0.065	0.97	0.485	0.134021		130	0.23	1.13	0.62	0.68	0.06	0.9	0.45	0.133333
	199	0.22	0.91	0.52	0.565	0.045	0.69	0.345	0.130435		98	0.49	1.63	0.65	1.06	0.41	1.14	0.57	0.719298		138	0.33	1	0.71	0.665	0.045	0.67	0.335	0.134328		108	0.42	1.39	0.97	0.905	0.065	0.97	0.485	0.134021
	71	0.133	1.1	0.68	0.6165	0.0635	0.967	0.4835	0.131334		132	0.42	1.35	0.55	0.885	0.335	0.93	0.465	0.72043		84	0.41	1.08	0.79	0.745	0.045	0.67	0.335	0.134328		183	0.24	1.65	0.85	0.945	0.095	1.41	0.705	0.134752
	93	0.24	1	0.67	0.62	0.05	0.76	0.38	0.131579		165	0.25	1.18	0.38	0.715	0.335	0.93	0.465	0.72043		167	0.24	0.91	0.62	0.575	0.045	0.67	0.335	0.134328		97	0.39	1.5	1.02	0.945	0.075	1.11	0.555	0.135135
	42	0.26	1.09	0.62	0.675	0.055	0.83	0.415	0.13253		92	0.33	1.22	1.1	0.775	0.325	0.89	0.445	0.730337		85	0.26	1.37	0.89	0.815	0.075	1.11	0.555	0.135135		193	0.46	1.27	0.81	0.865	0.055	0.81	0.405	0.135802
	22	0.44	1.69	0.98	1.065	0.085	1.25	0.625	0.136		154	0.2	1.1	0.98	0.65	0.33	0.9	0.45	0.733333		189	0.41	0.99	0.66	0.7	0.04	0.58	0.29	0.137931		149	0.21	1.09	0.59	0.65	0.06	0.88	0.44	0.136364
	123	0.27	1.13	0.76	0.7	0.06	0.86	0.43	0.139535		90	0.32	1.32	0.45	0.82	0.37	1	0.5	0.74		47	0.17	1.33	0.67	0.75	0.08	1.16	0.58	0.137931		98	0.37	1.32	0.78	0.845	0.065	0.95	0.475	0.136842
	101	0.22	1.15	0.75	0.685	0.065	0.93	0.465	0.139785		146	0.29	0.91	0.37	0.6	0.23	0.62	0.31	0.741935		186	0.32	0.97	0.6	0.645	0.045	0.65	0.325	0.138462		186	0.33	0.98	0.61	0.655	0.045	0.65	0.325	0.138462
	135	0.22	1.22	0.65	0.72	0.07	1	0.5	0.14		99	0.33	1.26	0.45	0.795	0.345	0.93	0.465	0.741935		5	0.41	1.92	1.27	1.165	0.105	1.51	0.755	0.139073		191	0.26	1.26	0.689	0.76	0.071	1	0.5	0.142
	67	0.33	0.89	0.57	0.61	0.04	0.56	0.28	0.142857		4	0.45	1.8	0.62	1.125	0.505	1.35	0.675	0.748148		40	0.16	1.02	0.53	0.59	0.06	0.86	0.43	0.139535		170	0.14	0.56	0.38	0.35	0.03	0.42	0.21	0.142857
	117	0.21	1.1	0.72	0.655	0.065	0.89	0.445	0.146067		127	0.35	1.39	0.48	0.87	0.39	1.04	0.52	0.75		72	0.45	1.38	0.98	0.915	0.065	0.93	0.465	0.139785		105	0.3	1.21	0.82	0.755	0.065	0.91	0.455	0.142857
	159	0.2	1.12	0.73	0.66	0.07	0.92	0.46	0.152174		17	0.35	1.74	0.52	1.045	0.525	1.39	0.695	0.755396		137	0.26	0.61	0.46	0.435	0.025	0.35	0.175	0.142857		44	0.42	1.52	1.05	0.97	0.08	1.1	0.55	0.145455
	142	0.37	1.01	0.64	0.69	0.05	0.64	0.32	0.15625		121	0.17	1.16	0.29	0.665	0.375	0.99	0.495	0.757576		49	0.17	1.04	0.54	0.605	0.065	0.87	0.435	0.149425		104	0.22	0.97	0.54	0.595	0.055	0.75	0.375	0.146667
	105	0.33	1.09	0.65	0.71	0.06	0.76	0.38	0.157895		40	0.26	1.34	0.39	0.8	0.41	1.08	0.54	0.759259		143	0.35	1.48	0.83	0.915	0.085	1.13	0.565	0.150442		106	0.4	1.01	0.75	0.705	0.045	0.61	0.305	0.147541
	198	0.25	1.13	0.76	0.69	0.07	0.88	0.44	0.159091		183	0.4	1.25	0.5	0.825	0.325	0.85	0.425	0.764706		164	0.28	0.94	0.66	0.61	0.05	0.66	0.33	0.151515		46	0.26	1.34	0.88	0.8	0.08	1.08	0.54	0.148148
	59	0.3	1.04	0.73	0.67	0.06	0.74	0.37	0.162162		72	0.34	1.38	0.46	0.86	0.4	1.04	0.52	0.769231		121	0.19	1.11	0.58	0.65	0.07	0.92	0.46	0.152174		82	0.33	1.41	0.79	0.87	0.08	1.08	0.54	0.148148
	125	0.25	1.16	0.78	0.705	0.075	0.91	0.455	0.164835		140	0.56	1.69	0.689	1.125	0.436	1.13	0.565	0.771681		6	0.37	1.84	1.22	1.105	0.115	1.47	0.735	0.156463		126	0.34	1.35	0.77	0.845	0.075	1.01	0.505	0.148515
	130	0.34	1.06	0.76	0.7	0.06	0.72	0.36	0.166667		115	0.44	1.23	0.53	0.835	0.305	0.79	0.395	0.772152		191	0.22	0.6	0.38	0.41	0.03	0.38	0.19	0.157895		136	0.17	1.45	0.71	0.81	0.1	1.28	0.64	0.15625
	73	0.28	1.17	0.65	0.725	0.075	0.89	0.445	0.168539		116	0.58	1.37	0.67	0.975	0.305	0.79	0.395	0.772152		146	0.1	0.79	0.5	0.445	0.055	0.69	0.345	0.15942		144	0.32	1.11	0.65	0.715	0.065	0.79	0.395	0.164557
	180	0.25	0.95	0.66	0.6	0.06	0.7	0.35	0.171429		22	0.68	2.65	0.9	1.665	0.765	1.97	0.985	0.77665		184	0.41	1.1	0.81	0.755	0.055	0.69	0.345	0.15942		122	0.34	1.06	0.76	0.7	0.06	0.72	0.36	0.166667
	144	0.13	1.05	0.67	0.59	0.08	0.92	0.46	0.173913		58	0.55	1.36	0.64	0.955	0.315	0.81	0.405	0.777778		142	0.66	1.16	0.87	0.91	0.04	0.5	0.25	0.16		142	0.41	1.18	0.73	0.795	0.065	0.77	0.385	0.168831
	77	0.23	1.03	0.56	0.63	0.07	0.8	0.4	0.175		161	0.26	1.08	0.35	0.67	0.32	0.82	0.41	0.780488		114	0.21	0.93	0.51	0.57	0.06	0.72	0.36	0.166667		169	0.37	1.14	0.69	0.755	0.065	0.77	0.385	0.168831
	95	0.2	1.05	0.55	0.625	0.075	0.85	0.425	0.176471		66	0.34	1.44	0.46	0.89	0.43	1.1	0.55	0.781818		154	0.34	1.16	0.68	0.75	0.07	0.82	0.41	0.170732		57	0.41	1.38	0.81	0.895	0.085	0.97	0.485	0.175258
	189	0.25	1.15	0.78	0.7	0.08	0.9	0.45	0.177778		156	0.27	1.19	0.37	0.73	0.36	0.92	0.46	0.782609		96	0.26	1.52	0.78	0.89	0.11	1.26	0.63	0.174603		60	0.27	1.24	0.84	0.755	0.085	0.97	0.485	0.175258
	127	0.25	1.08	0.74	0.665	0.075	0.83	0.415	0.180723		172	0.2	1.42	0.33	0.81	0.48	1.22	0.61	0.786885		101	0.34	0.9	0.67	0.62	0.05	0.56	0.28	0.178571		190	0.24	1.14	0.61	0.69	0.08	0.9	0.45	0.177778
	146	0.31	1.19	0.67	0.75	0.08	0.88	0.44	0.181818		178	0.25	1.02	0.33	0.635	0.305	0.77	0.385	0.792208		155	0.41	1.19	0.73	0.8	0.07	0.78	0.39	0.179487		188	0.24	0.73	0.44	0.485	0.045	0.49	0.245	0.183673
	187	0.33	1.22	0.689	0.775	0.086	0.89	0.445	0.193258		75	0.44	1.31	0.53	0.875	0.345	0.87	0.435	0.793103		132	0.26	1	0.7	0.63	0.07	0.74	0.37	0.189189		36	0.22	1.4	0.92	0.81	0.11	1.18	0.59	0.186441
	40	0.33	1.16	0.83	0.745	0.085	0.83	0.415	0.204819		45	0.28	1.06	0.98	0.67	0.31	0.78	0.39	0.794872		71	0.55	1.39	0.89	0.97	0.08	0.84	0.42	0.190476		51	0.29	1.2	0.66	0.745	0.085	0.91	0.455	0.186813
	168	0.42	1.05	0.67	0.735	0.065	0.63	0.315	0.206349		122	0.29	1.07	0.37	0.68	0.31	0.78	0.39	0.794872		77	0.29	1.11	0.78	0.7	0.08	0.82	0.41	0.195122		11	0.33	1.59	0.84	0.96	0.12	1.26	0.63	0.190476
	49	0.55	1.54	1.15	1.045	0.105	0.99	0.495	0.212121		175	0.33	1.51	0.45	0.92	0.47	1.18	0.59	0.79661		12	0.28	1.23	0.85	0.755	0.095	0.95	0.475	0.2		195	0.37	1.26	0.73	0.815	0.085	0.89	0.445	0.191011
	48	0.24	1.18	0.81	0.71	0.1	0.94	0.47	0.212766		134	0.25	1.24	0.35	0.745	0.395	0.99	0.495	0.79798		38	0.55	1.3	0.85	0.925	0.075	0.75	0.375	0.2		63	0.49	1.51	0.9	1	0.1	1.02	0.51	0.196078
	70	0.29	0.9	0.53	0.595	0.065	0.61	0.305	0.213115		168	0.38	1.28	0.47	0.83	0.36	0.9	0.45	0.8		134	0.18	0.86	0.45	0.52	0.07	0.68	0.34	0.205882		64	0.37	1.42	1	0.895	0.105	1.05	0.525	0.2
	29	0.2	1.1	0.55	0.65	0.1	0.9	0.45	0.222222		103	0.37	1.18	0.45	0.775	0.325	0.81	0.405	0.802469		102	0.08	1.22	0.53	0.65	0.12	1.14	0.57	0.210526		189	0.18	1.01	0.51	0.595	0.085	0.83	0.415	0.204819
	6	0.37	1.84	0.94	1.105	0.165	1.47	0.735	0.22449		81	0.49	1.71	1.59	1.1	0.49	1.22	0.61	0.803279		35	0.12	1.47	0.65	0.795	0.145	1.35	0.675	0.214815		52	0.49	1.32	0.82	0.905	0.085	0.83	0.415	0.204819
	157	0.17	0.79	0.41	0.48	0.07	0.62	0.31	0.225806		77	0.54	1.46	0.63	1	0.37	0.92	0.46	0.804348		200	0.35	1.14	0.66	0.745	0.085	0.79	0.395	0.21519		85	0.38	1.14	0.68	0.76	0.08	0.76	0.38	0.210526
	97	0.25	1	0.54	0.625	0.085	0.75	0.375	0.226667		13	0.37	1.29	0.46	0.83	0.37	0.92	0.46	0.804348		175	0.21	0.75	0.54	0.48	0.06	0.54	0.27	0.222222		69	0.33	1.27	0.9	0.8	0.1	0.94	0.47	0.212766
	33	0.21	1.17	0.8	0.69	0.11	0.96	0.48	0.229167		89	0.37	1.7	0.5	1.035	0.535	1.33	0.665	0.804511		44	0.17	0.61	0.44	0.39	0.05	0.44	0.22	0.227273		168	0.2	1.14	0.57	0.67	0.1	0.94	0.47	0.212766
	64	0.14	1.23	0.81	0.685	0.125	1.09	0.545	0.229358		187	0.57	1.39	0.65	0.98	0.33	0.82	0.41	0.804878		196	0.16	0.81	0.41	0.485	0.075	0.65	0.325	0.230769		194	0.17	0.96	0.48	0.565	0.085	0.79	0.395	0.21519
	58	0.22	1.13	0.57	0.675	0.105	0.91	0.455	0.230769		190	0.45	1.51	0.55	0.98	0.43	1.06	0.53	0.811321		33	0.12	0.85	0.57	0.485	0.085	0.73	0.365	0.232877		116	0.38	1.35	0.76	0.865	0.105	0.97	0.485	0.216495
	111	0.12	0.98	0.65	0.55	0.1	0.86	0.43	0.232558		130	0.3	1.37	0.4	0.835	0.435	1.07	0.535	0.813084		13	0.3	1.19	0.64	0.745	0.105	0.89	0.445	0.235955		153	0.29	1.67	0.83	0.98	0.15	1.38	0.69	0.217391
	118	0.34	1.07	0.79	0.705	0.085	0.73	0.365	0.232877		142	0.23	1.41	0.34	0.82	0.48	1.18	0.59	0.813559		180	0.46	1.01	0.8	0.735	0.065	0.55	0.275	0.236364		13	0.37	1.29	0.73	0.83	0.1	0.92	0.46	0.217391
	197	0.2	0.93	0.65	0.565	0.085	0.73	0.365	0.232877		68	0.28	1.37	0.38	0.825	0.445	1.09	0.545	0.816514		150	0.25	1.07	0.76	0.66	0.1	0.82	0.41	0.243902		41	0.28	1.59	0.79	0.935	0.145	1.31	0.655	0.221374
	69	0.42	1.44	0.81	0.93	0.12	1.02	0.51	0.235294		97	0.33	1.43	0.43	0.88	0.45	1.1	0.55	0.818182		94	0.2	1.18	0.57	0.69	0.12	0.98	0.49	0.244898		160	0.39	1.11	0.83	0.75	0.08	0.72	0.36	0.222222
	76	0.22	1.05	0.53	0.635	0.105	0.83	0.415	0.253012		138	0.49	1.39	0.57	0.94	0.37	0.9	0.45	0.822222		172	0.16	0.69	0.49	0.425	0.065	0.53	0.265	0.245283		156	0.16	0.7	0.49	0.43	0.06	0.54	0.27	0.222222
	113	0.13	0.8	0.55	0.465	0.085	0.67	0.335	0.253731		198	0.24	1.26	0.33	0.75	0.42	1.02	0.51	0.823529		126	0.25	1.05	0.55	0.65	0.1	0.8	0.4	0.25		181	0.35	1.28	0.71	0.815	0.105	0.93	0.465	0.225806
	32	0.33	1	0.58	0.665	0.085	0.67	0.335	0.253731		143	0.54	1.45	0.62	0.995	0.375	0.91	0.455	0.824176		124	0.32	1.04	0.59	0.68	0.09	0.72	0.36	0.25		103	0.42	1.17	0.88	0.795	0.085	0.75	0.375	0.226667
	139	0.16	0.939	0.45	0.5495	0.0995	0.779	0.3895	0.255456		160	0.38	1.41	0.47	0.895	0.425	1.03	0.515	0.825243		156	0.25	1.24	0.62	0.745	0.125	0.99	0.495	0.252525		173	0.04	1.18	0.48	0.61	0.13	1.14	0.57	0.22807
	161	0.31	1.01	0.57	0.66	0.09	0.7	0.35	0.257143		57	0.41	1.34	0.49	0.875	0.385	0.93	0.465	0.827957		21	0.24	1.34	0.65	0.79	0.14	1.1	0.55	0.254545		185	0.25	1.11	0.78	0.68	0.1	0.86	0.43	0.232558
	56	0.18	0.91	0.45	0.545	0.095	0.73	0.365	0.260274		184	0.21	0.91	0.27	0.56	0.29	0.7	0.35	0.828571		63	0.16	0.94	0.45	0.55	0.1	0.78	0.39	0.25641		143	0.4	1.13	0.85	0.765	0.085	0.73	0.365	0.232877
	132	0.19	1.11	0.77	0.65	0.12	0.92	0.46	0.26087		73	0.45	1.39	0.53	0.92	0.39	0.94	0.47	0.829787		116	0.21	0.95	0.48	0.58	0.1	0.74	0.37	0.27027		38	0.15	1.2	0.55	0.675	0.125	1.05	0.525	0.238095
	31	0.11	0.95	0.42	0.53	0.11	0.84	0.42	0.261905		171	0.17	1.24	0.26	0.705	0.445	1.07	0.535	0.831776		61	0.21	1.24	0.58	0.725	0.145	1.03	0.515	0.281553		182	0.34	1.34	0.96	0.84	0.12	1	0.5	0.24
	175	0.3	1.1	0.59	0.7	0.11	0.8	0.4	0.275		200	0.37	1.34	0.45	0.855	0.405	0.97	0.485	0.835052		24	0.34	1.4	1.02	0.87	0.15	1.06	0.53	0.283019		102	0.42	1.29	0.75	0.855	0.105	0.87	0.435	0.241379
	174	0.25	1.28	0.62	0.765	0.145	1.03	0.515	0.281553		197	0.22	1.33	0.31	0.775	0.465	1.11	0.555	0.837838		75	0.28	1.29	0.64	0.785	0.145	1.01	0.505	0.287129		176	0.21	1.56	0.72	0.885	0.165	1.35	0.675	0.244444
	181	0.3	1.22	0.63	0.76	0.13	0.92	0.46	0.282609		95	0.39	1.53	0.48	0.96	0.48	1.14	0.57	0.842105		188	0.33	0.78	0.49	0.555	0.065	0.45	0.225	0.288889		179	0.24	1.3	0.9	0.77	0.13	1.06	0.53	0.245283
	65	0.28	1.07	0.79	0.675	0.115	0.79	0.395	0.291139		19	0.12	1.14	0.2	0.63	0.43	1.02	0.51	0.843137		110	0.18	1.09	0.5	0.635	0.135	0.91	0.455	0.296703		134	0.21	1.22	0.84	0.715	0.125	1.01	0.505	0.247525
	78	0.28	1.07	0.56	0.675	0.115	0.79	0.395	0.291139		61	0.37	1.39	0.45	0.88	0.43	1.02	0.51	0.843137		62	0.21	1.49	0.66	0.85	0.19	1.28	0.64	0.296875		192	0.34	1.36	0.72	0.85	0.13	1.02	0.51	0.254902
	88	0.19	0.98	0.47	0.585	0.115	0.79	0.395	0.291139		43	0.04	1.06	0.98	0.55	0.43	1.02	0.51	0.843137		4	0.44	1.78	0.91	1.11	0.2	1.34	0.67	0.298507		141	0.44	1.14	0.7	0.79	0.09	0.7	0.35	0.257143
	152	0.1	1.06	0.72	0.58	0.14	0.96	0.48	0.291667		147	0.31	1.35	0.39	0.83	0.44	1.04	0.52	0.846154		131	0.37	1.2	0.66	0.785	0.125	0.83	0.415	0.301205		12	0.33	0.98	0.74	0.655	0.085	0.65	0.325	0.261538
	20	0.2	1.02	0.73	0.61	0.12	0.82	0.41	0.292683		191	0.5	1.68	0.59	1.09	0.5	1.18	0.59	0.847458		129	0.25	0.74	0.57	0.495	0.075	0.49	0.245	0.306122		62	0.18	1.02	0.49	0.6	0.11	0.84	0.42	0.261905
	55	0.13	1.12	0.48	0.625	0.145	0.99	0.495	0.292929		151	0.18	1.23	0.26	0.705	0.445	1.05	0.525	0.847619		89	0.34	1.82	1.31	1.08	0.23	1.48	0.74	0.310811		198	0.28	1.18	0.85	0.73	0.12	0.9	0.45	0.266667
	114	0.12	1.06	0.73	0.59	0.14	0.94	0.47	0.297872		85	0.62	1.67	0.7	1.145	0.445	1.05	0.525	0.847619		149	0.25	1.07	0.53	0.66	0.13	0.82	0.41	0.317073		123	0.21	1.03	0.51	0.62	0.11	0.82	0.41	0.268293
	145	0.08	1.02	0.41	0.55	0.14	0.94	0.47	0.297872		67	0.41	1.47	0.49	0.94	0.45	1.06	0.53	0.849057		7	0.27	1.68	0.75	0.975	0.225	1.41	0.705	0.319149		45	0.25	1.32	0.93	0.785	0.145	1.07	0.535	0.271028
	5	0.41	1.92	0.94	1.165	0.225	1.51	0.755	0.298013		123	0.3	1.43	1.35	0.865	0.485	1.13	0.565	0.858407		198	0.28	1.11	0.83	0.695	0.135	0.83	0.415	0.325301		180	0.22	1.68	1.15	0.95	0.2	1.46	0.73	0.273973
	4	0.44	1.78	1.31	1.11	0.2	1.34	0.67	0.298507		93	0.34	0.92	0.38	0.63	0.25	0.58	0.29	0.862069		15	0.25	1.11	0.82	0.68	0.14	0.86	0.43	0.325581		154	0.3	1.35	0.97	0.825	0.145	1.05	0.525	0.27619
	62	0.16	1.08	0.76	0.62	0.14	0.92	0.46	0.304348		139	0.49	1.23	0.54	0.86	0.32	0.74	0.37	0.864865		83	0.12	1.1	0.45	0.61	0.16	0.98	0.49	0.326531		32	0.27	1.38	0.67	0.825	0.155	1.11	0.555	0.279279
	7	0.27	1.68	1.19	0.975	0.215	1.41	0.705	0.304965		26	0.27	1.01	0.32	0.64	0.32	0.74	0.37	0.864865		3	0.25	1.29	0.94	0.77	0.17	1.04	0.52	0.326923		171	0.41	1.42	0.77	0.915	0.145	1.01	0.505	0.287129
	85	0.38	1.1	0.85	0.74	0.11	0.72	0.36	0.305556		131	0.32	1.06	0.37	0.69	0.32	0.74	0.37	0.864865		17	0.38	1.67	0.81	1.025	0.215	1.29	0.645	0.333333		61	0.33	1.34	0.689	0.835	0.146	1.01	0.505	0.289109
	176	0.3	1.03	0.78	0.665	0.115	0.73	0.365	0.315068		149	0.32	1.06	0.37	0.69	0.32	0.74	0.37	0.864865		147	0.23	1.04	0.5	0.635	0.135	0.81	0.405	0.333333		10	0.37	1.78	1.28	1.075	0.205	1.41	0.705	0.29078
	200	0.5	1.47	0.83	0.985	0.155	0.97	0.485	0.319588		167	0.39	1.59	0.47	0.99	0.52	1.2	0.6	0.866667		67	0.24	1.23	0.9	0.735	0.165	0.99	0.495	0.333333		81	0.27	1.15	0.58	0.71	0.13	0.88	0.44	0.295455
	140	0.38	1.03	0.81	0.705	0.105	0.65	0.325	0.323077		21	0.28	1.99	0.39	1.135	0.745	1.71	0.855	0.871345		2	0.33	1.06	0.57	0.695	0.125	0.73	0.365	0.342466		58	0.37	0.939	0.57	0.6545	0.0845	0.569	0.2845	0.297012
	60	0.39	1.07	0.62	0.73	0.11	0.68	0.34	0.323529		110	0.42	1.2	0.47	0.81	0.34	0.78	0.39	0.871795		139	0.04	0.68	0.47	0.36	0.11	0.64	0.32	0.34375		152	0.28	1.22	0.61	0.75	0.14	0.94	0.47	0.297872
	68	0.29	1.39	1.02	0.84	0.18	1.1	0.55	0.327273		173	0.44	1.23	0.49	0.835	0.345	0.79	0.395	0.873418		194	0.34	0.86	0.69	0.6	0.09	0.52	0.26	0.346154		88	0.28	1.37	0.99	0.825	0.165	1.09	0.545	0.302752
	8	0.53	1.96	1.01	1.245	0.235	1.43	0.715	0.328671		2	0.37	1.33	0.43	0.85	0.42	0.96	0.48	0.875		159	0.21	0.7	0.37	0.455	0.085	0.49	0.245	0.346939		50	0.34	1.46	0.73	0.9	0.17	1.12	0.56	0.303571
	66	0.28	1.27	0.939	0.775	0.164	0.99	0.495	0.331313		47	0.62	1.43	0.67	1.025	0.355	0.81	0.405	0.876543		36	0.17	1.06	0.77	0.615	0.155	0.89	0.445	0.348315		113	0.45	1.61	0.85	1.03	0.18	1.16	0.58	0.310345
	37	0.19	1.03	0.75	0.61	0.14	0.84	0.42	0.333333		55	0.46	1.27	0.51	0.865	0.355	0.81	0.405	0.876543		163	0.45	1.31	1.03	0.88	0.15	0.86	0.43	0.348837		47	0.37	1.01	0.59	0.69	0.1	0.64	0.32	0.3125
	129	0.25	1.12	0.54	0.685	0.145	0.87	0.435	0.333333		12	0.33	0.98	0.37	0.655	0.285	0.65	0.325	0.876923		87	0.21	1.11	0.82	0.66	0.16	0.9	0.45	0.355556		54	0.24	1.1	0.81	0.67	0.14	0.86	0.43	0.325581
	109	0.29	1.16	0.58	0.725	0.145	0.87	0.435	0.333333		109	0.27	1.13	0.32	0.7	0.38	0.86	0.43	0.883721		119	0.37	1.4	1.07	0.885	0.185	1.03	0.515	0.359223		23	0.22	1.17	0.85	0.695	0.155	0.95	0.475	0.326316
	147	0.36	1.27	0.97	0.815	0.155	0.91	0.455	0.340659		69	0.53	1.22	0.57	0.875	0.305	0.69	0.345	0.884058		37	0.39	1.21	0.95	0.8	0.15	0.82	0.41	0.365854		172	0.13	1.03	0.73	0.58	0.15	0.9	0.45	0.333333
	44	0.26	1.09	0.53	0.675	0.145	0.83	0.415	0.349398		188	0.44	1.31	0.49	0.875	0.385	0.87	0.435	0.885057		173	0.24	0.65	0.37	0.445	0.075	0.41	0.205	0.365854		37	0.31	1.39	0.67	0.85	0.18	1.08	0.54	0.333333
	72	0.33	1.1	0.85	0.715	0.135	0.77	0.385	0.350649		158	0.26	1.13	0.31	0.695	0.385	0.87	0.435	0.885057		46	0.21	1.85	1.34	1.03	0.31	1.64	0.82	0.378049		95	0.48	1.2	0.72	0.84	0.12	0.72	0.36	0.333333
	163	0.19	0.97	0.44	0.58	0.14	0.78	0.39	0.358974		145	0.04	0.92	0.87	0.48	0.39	0.88	0.44	0.886364		52	0.33	0.85	0.69	0.59	0.1	0.52	0.26	0.384615		34	0.36	1.29	0.98	0.825	0.155	0.93	0.465	0.333333
	131	0.2	1.15	0.85	0.675	0.175	0.95	0.475	0.368421		189	0.26	1.15	0.31	0.705	0.395	0.89	0.445	0.88764		8	0.53	1.96	1.53	1.245	0.285	1.43	0.715	0.398601		133	0.33	1.1	0.85	0.715	0.135	0.77	0.385	0.350649
	35	0.12	1.04	0.41	0.58	0.17	0.92	0.46	0.369565		136	0.22	1.14	0.27	0.68	0.41	0.92	0.46	0.891304		174	0.2	0.9	0.69	0.55	0.14	0.7	0.35	0.4		39	0.41	1.44	0.74	0.925	0.185	1.03	0.515	0.359223
	74	0.48	1.31	0.74	0.895	0.155	0.83	0.415	0.373494		120	0.31	1.23	0.36	0.77	0.41	0.92	0.46	0.891304		32	0.29	0.79	0.44	0.54	0.1	0.5	0.25	0.4		92	0.59	1.59	1.27	1.09	0.18	1	0.5	0.36
	143	0.29	1.06	0.82	0.675	0.145	0.77	0.385	0.376623		24	0.4	2.08	0.49	1.24	0.75	1.68	0.84	0.892857		152	0.25	1.19	0.53	0.72	0.19	0.94	0.47	0.404255		17	0.35	1.74	1.3	1.045	0.255	1.39	0.695	0.366906
	124	0.23	0.84	0.42	0.535	0.115	0.61	0.305	0.377049		88	0.44	1.21	0.48	0.825	0.345	0.77	0.385	0.896104		123	0.14	0.96	0.38	0.55	0.17	0.82	0.41	0.414634		196	0.19	0.95	0.71	0.57	0.14	0.76	0.38	0.368421
	103	0.28	1.34	0.61	0.81	0.2	1.06	0.53	0.377358		181	0.43	1.2	0.47	0.815	0.345	0.77	0.385	0.896104		157	0.2	0.92	0.71	0.56	0.15	0.72	0.36	0.416667		24	0.4	2.08	0.93	1.24	0.31	1.68	0.84	0.369048
	96	0.17	1.07	0.79	0.62	0.17	0.9	0.45	0.377778		27	0.23	1.2	0.28	0.715	0.435	0.97	0.485	0.896907		106	0.16	1.03	0.78	0.595	0.185	0.87	0.435	0.425287		22	0.68	2.65	2.03	1.665	0.365	1.97	0.985	0.370558
	99	0.29	1.19	0.57	0.74	0.17	0.9	0.45	0.377778		148	0.25	1.23	0.3	0.74	0.44	0.98	0.49	0.897959		53	0.41	1.35	0.68	0.88	0.2	0.94	0.47	0.425532		107	0.45	1.63	1.26	1.04	0.22	1.18	0.59	0.372881
	12	0.28	1.23	0.57	0.755	0.185	0.95	0.475	0.389474		74	0.49	1.28	1.24	0.885	0.355	0.79	0.395	0.898734		91	0.05	1.14	0.54	0.595	0.245	1.09	0.545	0.449541		119	0.29	1.09	0.54	0.69	0.15	0.8	0.4	0.375
	106	0.22	0.939	0.72	0.5795	0.1405	0.719	0.3595	0.390821		82	0.5	1.49	0.55	0.995	0.445	0.99	0.495	0.89899		151	0.33	1.46	1.14	0.895	0.245	1.13	0.565	0.433628		49	0.37	1.14	0.9	0.755	0.145	0.77	0.385	0.376623
	155	0.29	0.82	0.45	0.555	0.105	0.53	0.265	0.396226		104	0.28	1.27	0.33	0.775	0.445	0.99	0.495	0.89899		11	0.24	1.55	1.18	0.895	0.285	1.31	0.655	0.435115		8	0.17	1.01	0.75	0.59	0.16	0.84	0.42	0.380952
	167	0.21	1.04	0.46	0.625	0.165	0.83	0.415	0.39759		129	0.17	1.18	0.22	0.675	0.455	1.01	0.505	0.90099		92	0.13	1.18	0.42	0.655	0.235	1.05	0.525	0.447619		110	0.08	1.28	0.91	0.68	0.23	1.2	0.6	0.383333
	26	0.29	1.42	0.63	0.855	0.225	1.13	0.565	0.39823		44	0.41	1.22	0.45	0.815	0.365	0.81	0.405	0.901235		28	0.3	1.4	1.1	0.85	0.25	1.1	0.55	0.454545		125	0.2	1.02	0.45	0.61	0.16	0.82	0.41	0.390244
	128	0.15	1.15	0.85	0.65	0.2	1	0.5	0.4		153	0.45	1.26	0.49	0.855	0.365	0.81	0.405	0.901235		14	0.33	1.22	0.57	0.775	0.205	0.89	0.445	0.460674		4	0.45	1.8	1.39	1.125	0.265	1.35	0.675	0.392593
	154	0.16	0.73	0.33	0.445	0.115	0.57	0.285	0.403509		162	0.39	1.2	0.43	0.795	0.365	0.81	0.405	0.901235		193	0.45	0.9	0.57	0.675	0.105	0.45	0.225	0.466667		90	0.41	1.37	1.08	0.89	0.19	0.96	0.48	0.395833
	170	0.5	1.08	0.67	0.79	0.12	0.58	0.29	0.413793		195	0.65	1.46	0.689	1.055	0.366	0.81	0.405	0.903704		140	0.18	0.72	0.32	0.45	0.13	0.54	0.27	0.481481		73	0.41	1.47	0.73	0.94	0.21	1.06	0.53	0.396226
	90	0.16	1.02	0.77	0.59	0.18	0.86	0.43	0.418605		64	0.47	1.31	0.51	0.89	0.38	0.84	0.42	0.904762		65	0.33	1.26	0.57	0.795	0.225	0.93	0.465	0.483871		128	0.29	0.87	0.46	0.58	0.12	0.58	0.29	0.413793
	137	0.29	1.31	1.02	0.8	0.22	1.02	0.51	0.431373		8	0.17	1.01	0.21	0.59	0.38	0.84	0.42	0.904762		112	0.25	0.65	0.35	0.45	0.1	0.4	0.2	0.5		27	0.23	1.2	0.51	0.715	0.205	0.97	0.485	0.42268
	19	0.28	1.27	0.99	0.775	0.215	0.99	0.495	0.434343		52	0.35	1.41	0.4	0.88	0.48	1.06	0.53	0.90566		109	0.2	1.55	1.22	0.875	0.345	1.35	0.675	0.511111		89	0.39	1.41	0.68	0.9	0.22	1.02	0.51	0.431373
	183	0.29	1.33	1.04	0.81	0.23	1.04	0.52	0.442308		71	0.46	1.33	0.5	0.895	0.395	0.87	0.435	0.908046		74	0.42	1.42	0.66	0.92	0.26	1	0.5	0.52		72	0.49	1.34	0.73	0.915	0.185	0.85	0.425	0.435294
	149	0.25	1.15	0.9	0.7	0.2	0.9	0.45	0.444444		3	0.5	2.47	0.59	1.485	0.895	1.97	0.985	0.908629		105	0.14	0.94	0.33	0.54	0.21	0.8	0.4	0.525		166	0.28	1.18	0.53	0.73	0.2	0.9	0.45	0.444444
	169	0.41	1.03	0.58	0.72	0.14	0.62	0.31	0.451613		41	0.49	1.38	0.53	0.935	0.405	0.89	0.445	0.910112		118	0.28	0.83	0.41	0.555	0.145	0.55	0.275	0.527273		175	0.41	1.24	0.64	0.825	0.185	0.83	0.415	0.445783
	148	0.15	1.03	0.79	0.59	0.2	0.88	0.44	0.454545		137	0.26	1.16	0.3	0.71	0.41	0.9	0.45	0.911111		166	0.26	1.15	0.94	0.705	0.235	0.89	0.445	0.52809		115	0.55	1.64	0.85	1.095	0.245	1.09	0.545	0.449541
	1	0.43	1.54	0.73	0.985	0.255	1.11	0.555	0.459459		164	0.34	1.26	0.38	0.8	0.42	0.92	0.46	0.913043		42	0.23	0.83	0.689	0.53	0.159	0.6	0.3	0.53		80	0.41	1.49	1.2	0.95	0.25	1.08	0.54	0.462963
	30	0.43	1.54	0.73	0.985	0.255	1.11	0.555	0.459459		38	0.41	1.34	0.45	0.875	0.425	0.93	0.465	0.913978		1	0.43	1.54	1.28	0.985	0.295	1.11	0.555	0.531532		165	0.26	1.24	0.98	0.75	0.23	0.98	0.49	0.469388
	16	0.58	1.95	0.95	1.265	0.315	1.37	0.685	0.459854		118	0.51	1.44	0.55	0.975	0.425	0.93	0.465	0.913978		158	0.21	1.32	1.06	0.765	0.295	1.11	0.555	0.531532		9	0.33	1.26	1.02	0.795	0.225	0.93	0.465	0.483871
	166	0.29	1.19	0.95	0.74	0.21	0.9	0.45	0.466667		28	0.37	1.31	0.41	0.84	0.43	0.94	0.47	0.914894		57	0.3	0.86	0.73	0.58	0.15	0.56	0.28	0.535714		26	0.27	1.01	0.82	0.64	0.18	0.74	0.37	0.486486
	23	0.29	1.42	0.59	0.855	0.265	1.13	0.565	0.469027		83	0.25	1.45	0.3	0.85	0.55	1.2	0.6	0.916667		108	0.12	1.22	0.37	0.67	0.3	1.1	0.55	0.545455		163	0.36	1.26	0.59	0.81	0.22	0.9	0.45	0.488889
	188	0.22	1.24	0.49	0.73	0.24	1.02	0.51	0.470588		119	0.17	1.16	0.21	0.665	0.455	0.99	0.495	0.919192		125	0.16	1.1	0.37	0.63	0.26	0.94	0.47	0.553191		40	0.41	1.51	1.23	0.96	0.27	1.1	0.55	0.490909
	196	0.29	0.95	0.78	0.62	0.16	0.66	0.33	0.484848		133	0.4	1.64	0.45	1.02	0.57	1.24	0.62	0.919355		187	0.33	1.1	0.93	0.715	0.215	0.77	0.385	0.558442		7	0.34	1.47	1.19	0.905	0.285	1.13	0.565	0.504425
	136	0.34	0.97	0.5	0.655	0.155	0.63	0.315	0.492063		37	0.55	1.55	0.59	1.05	0.46	1	0.5	0.92		27	0.25	1.37	1.13	0.81	0.32	1.12	0.56	0.571429		42	0.23	1.44	0.52	0.835	0.315	1.21	0.605	0.520661
	194	0.29	1.12	0.5	0.705	0.205	0.83	0.415	0.493976		124	0.3	1.32	0.34	0.81	0.47	1.02	0.51	0.921569		43	0.44	1.17	0.59	0.805	0.215	0.73	0.365	0.589041		79	0.34	1.3	0.57	0.82	0.25	0.96	0.48	0.520833
	61	0.25	1.06	0.86	0.655	0.205	0.81	0.405	0.506173		169	0.42	1.46	0.46	0.94	0.48	1.04	0.52	0.923077		73	0.24	0.94	0.38	0.59	0.21	0.7	0.35	0.6		59	0.17	1.09	0.39	0.63	0.24	0.92	0.46	0.521739
	100	0.18	1.24	0.44	0.71	0.27	1.06	0.53	0.509434		166	0.59	1.66	0.63	1.125	0.495	1.07	0.535	0.925234		199	0.33	1.39	1.18	0.86	0.32	1.06	0.53	0.603774		93	0.47	1.36	0.68	0.915	0.235	0.89	0.445	0.52809
	80	0.45	1.15	0.62	0.8	0.18	0.7	0.35	0.514286		152	0.33	1.42	0.37	0.875	0.505	1.09	0.545	0.926606		23	0.29	1.42	1.21	0.855	0.355	1.13	0.565	0.628319		3	0.5	2.47	2.01	1.485	0.525	1.97	0.985	0.532995
	3	0.25	1.29	0.5	0.77	0.27	1.04	0.52	0.519231		34	0.37	1.47	0.41	0.92	0.51	1.1	0.55	0.927273		26	0.29	1.42	1.21	0.855	0.355	1.13	0.565	0.628319		200	0.35	1.64	0.65	0.995	0.345	1.29	0.645	0.534884
	134	0.28	1.02	0.45	0.65	0.2	0.74	0.37	0.540541		39	0.48	1.61	1.57	1.045	0.525	1.13	0.565	0.929204		58	0.39	1.34	0.56	0.865	0.305	0.95	0.475	0.642105		35	0.26	0.83	0.7	0.545	0.155	0.57	0.285	0.54386
	28	0.3	1.4	0.55	0.85	0.3	1.1	0.55	0.545455		87	0.4	1.68	0.44	1.04	0.6	1.28	0.64	0.9375		69	0.37	1.06	0.94	0.715	0.225	0.69	0.345	0.652174		20	0.44	1.32	1.12	0.88	0.24	0.88	0.44	0.545455
	18	0.24	1.18	0.45	0.71	0.26	0.94	0.47	0.553191		14	0.41	1.99	0.45	1.2	0.75	1.58	0.79	0.949367		20	0.2	1.02	0.33	0.61	0.28	0.82	0.41	0.682927		120	0.25	1.15	0.45	0.7	0.25	0.9	0.45	0.555556
	63	0.28	1.18	0.98	0.73	0.25	0.9	0.45	0.555556		15	0.6	2.22	0.64	1.41	0.77	1.62	0.81	0.950617		29	0.2	1.1	0.96	0.65	0.31	0.9	0.45	0.688889		121	0.33	1.1	0.93	0.715	0.215	0.77	0.385	0.558442
	185	0.24	0.87	0.73	0.555	0.175	0.63	0.315	0.555556		108	0.38	1.02	0.38	0.7	0.32	0.64	0.32	1		30	0.43	1.54	1.37	0.985	0.385	1.11	0.555	0.693694		2	0.37	1.33	1.12	0.85	0.27	0.96	0.48	0.5625
	11	0.24	1.55	0.53	0.895	0.365	1.31	0.655	0.557252		20	0.44	1.32	0.44	0.88	0.44	0.88	0.44	1		76	0.27	1.12	0.4	0.695	0.295	0.85	0.425	0.694118		155	0.25	1.26	0.46	0.755	0.295	1.01	0.505	0.584158
	75	0.25	1.2	1	0.725	0.275	0.95	0.475	0.578947		50	0.41	1.28	0.41	0.845	0.435	0.87	0.435	1		113	0.21	1.03	0.33	0.62	0.29	0.82	0.41	0.707317		74	0.28	1.3	0.49	0.79	0.3	1.02	0.51	0.588235
	141	0.29	1.03	0.44	0.66	0.22	0.74	0.37	0.594595		63	0.4	1.32	1.32	0.86	0.46	0.92	0.46	1		9	0.28	1.38	1.22	0.83	0.39	1.1	0.55	0.709091		112	0.43	1.39	0.62	0.91	0.29	0.96	0.48	0.604167
	195	0.33	1.17	0.5	0.75	0.25	0.84	0.42	0.595238		141	0.46	1.29	0.46	0.875	0.415	0.83	0.415	1		130	0.25	1.23	0.39	0.74	0.35	0.98	0.49	0.714286		68	0.36	1.36	0.55	0.86	0.31	1	0.5	0.62
	9	0.28	1.38	0.49	0.83	0.34	1.1	0.55	0.618182		157	0.42	1.14	0.42	0.78	0.36	0.72	0.36	1		195	0.47	0.76	0.72	0.615	0.105	0.29	0.145	0.724138		48	0.38	1.52	0.59	0.95	0.36	1.14	0.57	0.631579
	51	0.25	1.39	0.46	0.82	0.36	1.14	0.57	0.631579		174	0.38	1.15	0.38	0.765	0.385	0.77	0.385	1		82	0.17	1.16	1.03	0.665	0.365	0.99	0.495	0.737374		6	0.34	1.3	1.13	0.82	0.31	0.96	0.48	0.645833
	126	0.29	1.16	1	0.725	0.275	0.87	0.435	0.632184		31	0.45	1.54	1.54	0.995	0.545	1.09	0.545	1		31	0.45	1.06	0.53	0.755	0.225	0.61	0.305	0.737705		1	0.29	1.96	1.67	1.125	0.545	1.67	0.835	0.652695
	21	0.24	1.34	1.14	0.79	0.35	1.1	0.55	0.636364		46	0.16	1.23	1.23	0.695	0.535	1.07	0.535	1		45	0.2	0.939	0.86	0.5695	0.2905	0.739	0.3695	0.786198		197	0.17	0.92	0.79	0.545	0.245	0.75	0.375	0.653333
	52	0.29	1.18	1.02	0.735	0.285	0.89	0.445	0.640449		49	0.56	1.39	0.56	0.975	0.415	0.83	0.415	1		19	0.28	1.27	1.18	0.775	0.405	0.99	0.495	0.818182		77	0.34	1.45	0.53	0.895	0.365	1.11	0.555	0.657658
	156	0.29	1.65	0.53	0.97	0.44	1.36	0.68	0.647059		79	0.29	1.45	1.45	0.87	0.58	1.16	0.58	1		22	0.44	1.69	1.58	1.065	0.515	1.25	0.625	0.824		56	0.33	1.14	0.45	0.735	0.285	0.81	0.405	0.703704
	116	0.29	1.21	1.05	0.75	0.3	0.92	0.46	0.652174		86	0.45	1.14	1.14	0.795	0.345	0.69	0.345	1		25	0.38	1.69	1.58	1.035	0.545	1.31	0.655	0.832061		71	0.51	1.67	1.5	1.09	0.41	1.16	0.58	0.706897
	24	0.34	1.4	0.51	0.87	0.36	1.06	0.53	0.679245		96	0.48	1.43	0.48	0.955	0.475	0.95	0.475	1		100	0.08	1.1	1.02	0.59	0.43	1.02	0.51	0.843137		158	0.34	1.33	1.2	0.835	0.365	0.99	0.495	0.737374
	38	0.15	1.08	0.29	0.615	0.325	0.93	0.465	0.698925		100	0.55	1.27	0.55	0.91	0.36	0.72	0.36	1		171	0.98	1.51	1.47	1.245	0.225	0.53	0.265	0.849057		16	0.29	0.9	0.82	0.595	0.225	0.61	0.305	0.737705
	17	0.38	1.67	0.57	1.025	0.455	1.29	0.645	0.705426		114	0.34	1.36	0.34	0.85	0.51	1.02	0.51	1		68	0.29	1.12	1.07	0.705	0.365	0.83	0.415	0.879518		43	0.53	1.23	0.62	0.88	0.26	0.7	0.35	0.742857
	10	0.4	1.39	1.25	0.895	0.355	0.99	0.495	0.717172		117	0.46	1.67	0.46	1.065	0.605	1.21	0.605	1		16	0.58	1.95	0.66	1.265	0.605	1.37	0.685	0.883212		30	0.16	1.18	1.07	0.67	0.4	1.02	0.51	0.784314
	15	0.25	1.11	0.37	0.68	0.31	0.86	0.43	0.72093		163	0.49	1.34	0.49	0.915	0.425	0.85	0.425	1		153	0.38	1.26	1.21	0.82	0.39	0.88	0.44	0.886364		67	0.49	1.18	0.53	0.835	0.305	0.69	0.345	0.884058
	14	0.33	1.22	1.14	0.775	0.365	0.89	0.445	0.820225		179	0.21	1.19	0.21	0.7	0.49	0.98	0.49	1		10	0.4	1.39	0.45	0.895	0.445	0.99	0.495	0.89899		25	0.29	1.17	1.17	0.73	0.44	0.88	0.44	1
	122	0.46	1.11	0.51	0.785	0.275	0.65	0.325	0.846154		6	0.34	1.3	0.34	0.82	0.48	0.96	0.48	1		93	0.3	1.1	0.34	0.7	0.36	0.8	0.4	0.9		29	0.32	1.09	1.09	0.705	0.385	0.77	0.385	1
	121	0.34	1.12	0.39	0.73	0.34	0.78	0.39	0.871795		18	0.37	1.46	0.37	0.915	0.545	1.09	0.545	1		18	0.24	1.18	1.18	0.71	0.47	0.94	0.47	1		78	0.45	1.55	0.45	1	0.55	1.1	0.55	1
											Statistical analysis (Lognormal)
											vtrB locus Uninduced			vtrB locus TDC induced				neutral locus Uninduced			neutral locus TDC induced
		Frequency (p')		Frequency (s')							Best-fit values			Best-fit values				Best-fit values			Best-fit values
	Bin Centers	Ind.	Unind.	Ind.	Unind.						A	11.2		A	52.61			A	9.279		A	11.66
	0 - 0 .1	0	40	39	46						GeoMean	0.3041		GeoMean	1.018			GeoMean	0.3326		GeoMean	0.2822
	0.1 - 0.2	2	46	51	42						GeoSD	2.15		GeoSD	1.3			GeoSD	2.763		GeoSD	2.013
	0.2 - 0.3	2	37	40	28						LnGeoMean	-1.19		LnGeoMean	0.0179			LnGeoMean	-1.101		LnGeoMean	-1.265
	0.3 - 0.4	5	30	26	25						LnGeoSD	0.7656		LnGeoSD	0.2623			LnGeoSD	1.016		LnGeoSD	0.6998
	0.4 - 0.5	5	19	13	16						95% CI (profile likelihood)			95% CI (profile likelihood)				95% CI (profile likelihood)			95% CI (profile likelihood)
	0.5 - 0.6	11	13	14	15						A	10.13 to 12.29		A	42.64 to 472.4			A	8.355 to 10.22		A	10.74 to 12.59
	0.6 - 0.7	30	9	7	10						GeoMean	0.2757 to 0.3407		GeoMean	0.9060 to 4.216			GeoMean	0.2847 to 0.4201		GeoMean	0.2618 to 0.3067
	0.7 - 0.8	35	3	6	7						GeoSD	1.984 to 2.388		GeoSD	1.184 to 2.031			GeoSD	2.375 to 3.531		GeoSD	1.893 to 2.170
	0.8 - 0.9	61	3	1	9						LnGeoMean	-1.288 to -1.077		LnGeoMean	-0.09867 to 1.439			LnGeoMean	-1.256 to -0.8673		LnGeoMean	-1.340 to -1.182
	0.9 - 1.0	49	0	3	2						LnGeoSD	0.6851 to 0.8706		LnGeoSD	0.1687 to 0.7083			LnGeoSD	0.8649 to 1.262		LnGeoSD	0.6381 to 0.7746
	Total counted	200	200	200	200						Goodness of Fit			Goodness of Fit				Goodness of Fit			Goodness of Fit
											Degrees of Freedom	7		Degrees of Freedom	7			Degrees of Freedom	7		Degrees of Freedom	7
	Graphs plotted in Prism 9 version 9.5.0										R squared	0.9826		R squared	0.9553			R squared	0.9818		R squared	0.9885
											Sum of Squares	45.43		Sum of Squares	197.6			Sum of Squares	36.43		Sum of Squares	32.8
											Sy.x	2.548		Sy.x	5.314			Sy.x	2.281		Sy.x	2.165
											Constraints			Constraints				Constraints			Constraints
											A	A > 0		A	A > 0			A	A > 0		A	A > 0
											GeoMean	GeoMean > 0		GeoMean	GeoMean > 0			GeoMean	GeoMean > 0		GeoMean	GeoMean > 0
											GeoSD	GeoSD > 1		GeoSD	GeoSD > 1			GeoSD	GeoSD > 1		GeoSD	GeoSD > 1
											Number of points			Number of points				Number of points			Number of points
											# of X values	10		# of X values	10			# of X values	10		# of X values	10
											# Y values analyzed	10		# Y values analyzed	10			# Y values analyzed	10		# Y values analyzed	10
											Goodness of Fit is highlighted in yellow							Goodness of Fit is highlighted in yellow

## Sheet: Suppl. Fig. 2a-d
Data presented below correspond to the representative biological replicates shown Supplementary Fig. 2a-d
Raw images corresponding to Supplementary Fig. 2a-d were processed using the constrained iterative deconvolution algorithm (TruSight 3D deconvolution module), and linear fluorescence intensities were calculated using the line profile tool (Count & Measure module) of the Olympus cellSens Dimension software as part of the Olympus Spin-SR Spinning Disk Confocal Microscope System. Raw data available …
Panel A	Image acquisition parameters for VPKK15 cells
	Product Version=OLYMPUS cellSens Dimension 3.2 (Build 23706)	[Channel 1]	[Channel 2]	[Channel 3]
		Channel Name=561 CSU 3.2X	Channel Name=488 CSU 3.2X	Channel Name=445 CSU 3.2X
	[Image]	Emission Wavelength=615 nm	Emission Wavelength=508 nm	Emission Wavelength=477 nm
	Layer=561 CSU 3.2X, 488 CSU 3.2X, 445 CSU 3.2X	Excitation Wavelength=595 nm	Excitation Wavelength=489 nm	Excitation Wavelength=434 nm
	Channel Count=3	Observation Method=561 CSU 3.2X	Observation Method=488 CSU 3.2X	Observation Method=445 CSU 3.2X
	Z Spacing=0.1 µm	Observation Method Type=FL	Observation Method Type=FL	Observation Method Type=FL
	Type=16 bit Grayscale	Exposure Time=230 ms	Exposure Time=250 ms	Exposure Time=750 ms
	Size (pixel)=1024 x 1024	Mirror (horizontal)=Yes	Mirror (horizontal)=Yes	Mirror (horizontal)=Yes
	Size (calibrated)=41.6 µm x 41.6 µm	Mirror (vertical)=Yes	Mirror (vertical)=Yes	Mirror (vertical)=Yes
	Calibration (X)=40.625 nm/pixel	Mirror Cube=BF	Mirror Cube=BF	Mirror Cube=BF
	Calibration (Y)=40.625 nm/pixel	Lamp Intensity (Reflected)=70.00 %	Lamp Intensity (Reflected)=70.00 %	Lamp Intensity (Reflected)=70.00 %
	Total Magnification=320 x	Lamp Intensity (Transmission)=6.50 V	Lamp Intensity (Transmission)=6.50 V	Lamp Intensity (Transmission)=6.50 V
		Lamp Status (Reflected)=Off	Lamp Status (Reflected)=Off	Lamp Status (Reflected)=Off
	[Microscope]	Lamp Status (Transmission)=On	Lamp Status (Transmission)=On	Lamp Status (Transmission)=On
	Manufacturer=Olympus	Laser #5 Name=561	Laser #3 Name=488	Laser #2 Name=445
	Microscope=IX83 P2ZF	Laser #5 Intensity=40.00 %	Laser #3 Intensity=40.00 %	Laser #2 Intensity=40.00 %
	Objective Lens=UAPON OTIRF 100x / 1.49	Laser #5 Wavelength=561 nm	Laser #3 Wavelength=488 nm	Laser #2 Wavelength=445 nm
	Objective Working Distance=100 µm	Polarizer=In	Polarizer=In	Polarizer=In
	Objective Description=UAPON OTIRF 100x / 1.49	Prism/Left Port Changer=Camera	Prism/Left Port Changer=Camera	Prism/Left Port Changer=Camera
	Numerical Aperture=1.49	CSU Camera Port=GLASS	CSU Camera Port=GLASS	CSU Camera Port=GLASS
	Objective Magnification=100 x	CSU Bypass=Confocal	CSU Bypass=Confocal	CSU Bypass=Confocal
	Refractive Index=OIL (1.518)	CSU Disk State=On	CSU Disk State=On	CSU Disk State=On
	Zoom/Magnification=3.2 x	CSU Disk Speed=1500 rpm	CSU Disk Speed=1500 rpm	CSU Disk Speed=1500 rpm
	Camera Adapter Magnification=1 x	CSU Disk Changer=SoRa	CSU Disk Changer=SoRa	CSU Disk Changer=SoRa
	Device Configuration Name=UTSW Spinning Disk Configuration z4g4 2-19-20	CSU Aperture Lens=18.5 mm	CSU Aperture Lens=18.5 mm	CSU Aperture Lens=18.5 mm
		CSU Dichroic Mirror=405/488/561/640	CSU Dichroic Mirror=405/488/561/640	CSU Dichroic Mirror=445/514/640
	[Camera]	CSU Filter Wheel #1=TX RED	CSU Filter Wheel #1=GFP	CSU Filter Wheel #1=CFP
	Manufacturer=Hamamatsu	CSU Filter Wheel #2=TX RED	CSU Filter Wheel #2=GFP	CSU Filter Wheel #2=CFP
	Camera Name=Hamamatsu ORCA-Flash4.0	Condenser=IX2-DIC100	Condenser=IX2-DIC100	Condenser=IX2-DIC100
	Binning=2 x 2	Aperture Stop (Transmission)=Max.	Aperture Stop (Transmission)=Max.	Aperture Stop (Transmission)=Max.
	Enhanced Dynamic Range=No	ZDC Dichroic Mirror=In	ZDC Dichroic Mirror=In	ZDC Dichroic Mirror=In
	Extended EM Gain Range=No
	HDR Enabled=No
	Pixel Clock=400 MHz
	Subarray=No
	Frame Transfer=No
	Hot Pixel Correction Mode=Standard
	Multi Channel Shift Correction=Off
	Pseudo Color Mode=Off
Panel B	Calculation of p' values for uninduced and TDC induced VPKK15 cells																				Calculation of s' values for uninduced and TDC induced VPKK15 cells
	VPKK15 vtrB locus (uninduced)										VPKK15 vtrB locus (100 µM TDC induced)										VPKK15 neutral locus (uninduced)										VPKK15 neutral locus (100 µM TDC induced)
	Cell ID	m1 (µm)	m2 (µm)	y (µm)	c (µm)	p	d	r	p'		Cell ID	m1 (µm)	m2 (µm)	y (µm)	c (µm)	p	d	r	p'		Cell ID	m1 (µm)	m2 (µm)	y (µm)	c (µm)	s	d	r	s'		Cell ID	m1 (µm)	m2 (µm)	y (µm)	c (µm)	s	d	r	s'
	21	0.45	1.45	0.95	0.95	0	1	0.5	0		8	0.39	1.31	0.97	0.85	0.12	0.92	0.46	0.26087		42	0.13	0.83	0.48	0.48	0	0.7	0.35	0		103	0.23	0.97	0.6	0.6	0	0.74	0.37	0
	51	0.45	1.45	0.95	0.95	0	1	0.5	0		30	0.5	1.64	0.91	1.07	0.16	1.14	0.57	0.280702		57	0.11	0.97	0.54	0.54	0	0.86	0.43	0		78	0.41	1.22	0.81	0.815	0.005	0.81	0.405	0.0123457
	67	0.06	1.18	0.62	0.62	0	1.12	0.56	0		155	0.15	1.18	0.49	0.665	0.175	1.03	0.515	0.339806		64	0.2	1.02	0.61	0.61	0	0.82	0.41	0		8	0.39	1.31	0.87	0.85	0.02	0.92	0.46	0.0434783
	119	0.39	1.07	0.73	0.73	0	0.68	0.34	0		43	0.44	1.74	0.82	1.09	0.27	1.3	0.65	0.415385		83	0.14	0.96	0.55	0.55	0	0.82	0.41	0		199	0.29	0.83	0.58	0.56	0.02	0.54	0.27	0.0740741
	124	0.2	1.1	0.65	0.65	0	0.9	0.45	0		154	0.68	1.64	1.36	1.16	0.2	0.96	0.48	0.416667		91	0.04	0.58	0.27	0.31	0	0.54	0.27	0		183	0.43	1.18	0.75	0.805	0.055	0.75	0.375	0.146667
	175	0.35	1.23	0.79	0.79	0	0.88	0.44	0		17	0.37	1.51	0.69	0.94	0.25	1.14	0.57	0.438596		92	0.09	0.93	0.51	0.51	0	0.84	0.42	0		166	0.62	1.41	0.92	1.015	0.095	0.79	0.395	0.240506
	184	0.24	1.12	0.68	0.68	0	0.88	0.44	0		183	0.25	1.05	0.46	0.65	0.19	0.8	0.4	0.475		151	0.2	1.02	0.61	0.61	0	0.82	0.41	0		200	0.13	0.94	0.43	0.535	0.105	0.81	0.405	0.259259
	192	0.38	0.88	0.63	0.63	0	0.5	0.25	0		31	0.46	1.3	1.09	0.88	0.21	0.84	0.42	0.5		163	0.14	0.82	0.48	0.48	0	0.68	0.34	0		184	0.25	1.05	0.54	0.65	0.11	0.8	0.4	0.275
	147	0.36	1.38	0.87	0.87	1.11022e-16	1.02	0.51	2.17691e-16		164	0.29	1.31	0.53	0.8	0.27	1.02	0.51	0.529412		61	0.1	0.82	0.46	0.46	5.5511e-17	0.72	0.36	0		114	0.41	1.29	0.72	0.85	0.13	0.88	0.44	0.295455
	129	0.33	1.07	0.7	0.7	1.11022e-16	0.74	0.37	3.0006e-16		68	0.18	1.47	0.47	0.825	0.355	1.29	0.645	0.550388		65	0.3	1.6	0.95	0.95	1.1102e-16	1.3	0.65	0		71	0.24	1.02	0.49	0.63	0.14	0.78	0.39	0.358974
	188	0.33	1.07	0.7	0.7	1.11022e-16	0.74	0.37	3.0006e-16		65	0.31	1.25	0.52	0.78	0.26	0.94	0.47	0.553191		16	0.34	1.29	0.82	0.815	0.005	0.95	0.475	0.010526		47	0.48	1.19	0.97	0.835	0.135	0.71	0.355	0.380282
	157	0.35	0.97	0.66	0.66	1.11022e-16	0.62	0.31	3.58136e-16		19	0.29	1.25	1.04	0.77	0.27	0.96	0.48	0.5625		132	0.22	1.01	0.62	0.615	0.005	0.79	0.395	0.012658		34	0.38	1.04	0.85	0.71	0.14	0.66	0.33	0.424242
	98	0.04	0.95	0.5	0.495	0.005	0.91	0.455	0.010989		174	0.32	1.25	0.51	0.785	0.275	0.93	0.465	0.591398		50	0.05	0.82	0.44	0.435	0.005	0.77	0.385	0.012987		156	0.15	1.18	0.44	0.665	0.225	1.03	0.515	0.436893
	115	0.22	0.89	0.56	0.555	0.005	0.67	0.335	0.0149254		49	0.49	1.3	0.65	0.895	0.245	0.81	0.405	0.604938		102	0.17	0.52	0.34	0.345	0.005	0.35	0.175	0.028571		155	0.23	1.64	1.25	0.935	0.315	1.41	0.705	0.446809
	77	0.12	0.77	0.45	0.445	0.005	0.65	0.325	0.0153846		93	0.29	1.16	0.46	0.725	0.265	0.87	0.435	0.609195		72	0.2	0.53	0.37	0.365	0.005	0.33	0.165	0.030303		198	0.46	1.37	0.71	0.915	0.205	0.91	0.455	0.450549
	164	0.31	0.94	0.63	0.625	0.005	0.63	0.315	0.015873		5	0.63	1.56	1.38	1.095	0.285	0.93	0.465	0.612903		11	0.37	1.47	0.94	0.92	0.02	1.1	0.55	0.036364		165	0.29	1.31	0.57	0.8	0.23	1.02	0.51	0.45098
	122	0.25	0.86	0.56	0.555	0.005	0.61	0.305	0.0163934		139	0.29	1.14	0.45	0.715	0.265	0.85	0.425	0.623529		112	0.25	1.04	0.66	0.645	0.015	0.79	0.395	0.037975		118	0.37	1.43	0.66	0.9	0.24	1.06	0.53	0.45283
	6	0.27	1.32	0.78	0.795	0.015	1.05	0.525	0.0285714		113	0.41	1.29	0.57	0.85	0.28	0.88	0.44	0.636364		55	0.24	1.35	0.77	0.795	0.025	1.11	0.555	0.045045		124	0.33	1.07	0.53	0.7	0.17	0.74	0.37	0.459459
	36	0.27	1.32	0.78	0.795	0.015	1.05	0.525	0.0285714		110	0.48	1.43	0.65	0.955	0.305	0.95	0.475	0.642105		178	0.25	1.13	0.67	0.69	0.02	0.88	0.44	0.045455		77	0.41	1.02	0.57	0.715	0.145	0.61	0.305	0.47541
	59	0.36	1.32	0.86	0.84	0.02	0.96	0.48	0.0416667		82	0.65	1.1	0.73	0.875	0.145	0.45	0.225	0.644444		17	0.34	1.62	0.95	0.98	0.03	1.28	0.64	0.046875		35	0.33	0.98	0.81	0.655	0.155	0.65	0.325	0.476923
	69	0.2	1.14	0.69	0.67	0.02	0.94	0.47	0.0425532		26	0.31	1.11	0.97	0.71	0.26	0.8	0.4	0.65		69	0.28	0.89	0.57	0.585	0.015	0.61	0.305	0.04918		131	0.37	0.99	0.53	0.68	0.15	0.62	0.31	0.483871
	165	0.35	1.17	0.78	0.76	0.02	0.82	0.41	0.0487805		152	0.49	1.3	0.63	0.895	0.265	0.81	0.405	0.654321		75	0.33	0.94	0.65	0.635	0.015	0.61	0.305	0.04918		121	0.3	0.97	0.8	0.635	0.165	0.67	0.335	0.492537
	182	0.17	1.14	0.63	0.655	0.025	0.97	0.485	0.0515464		147	0.61	1.31	1.19	0.96	0.23	0.7	0.35	0.657143		141	0.2	0.98	0.57	0.59	0.02	0.78	0.39	0.051282		56	0.27	1.04	0.45	0.655	0.205	0.77	0.385	0.532468
	102	0.17	1.12	0.67	0.645	0.025	0.95	0.475	0.0526316		122	0.29	1.05	0.42	0.67	0.25	0.76	0.38	0.657895		137	0.3	1.27	0.76	0.785	0.025	0.97	0.485	0.051546		94	0.25	1.16	0.46	0.705	0.245	0.91	0.455	0.538462
	68	0.04	1.46	0.71	0.75	0.04	1.42	0.71	0.056338		151	0.55	1.38	0.69	0.965	0.275	0.83	0.415	0.662651		28	0.29	1.24	0.74	0.765	0.025	0.95	0.475	0.052632		91	0.16	1.07	0.86	0.615	0.245	0.91	0.455	0.538462
	86	0.18	1.05	0.59	0.615	0.025	0.87	0.435	0.0574713		197	0.46	1.37	0.61	0.915	0.305	0.91	0.455	0.67033		46	0.13	0.87	0.48	0.5	0.02	0.74	0.37	0.054054		128	0.39	1.01	0.53	0.7	0.17	0.62	0.31	0.548387
	73	0.26	1.07	0.64	0.665	0.025	0.81	0.405	0.0617284		97	0.2	0.69	0.61	0.445	0.165	0.49	0.245	0.673469		194	0.17	0.89	0.55	0.53	0.02	0.72	0.36	0.055556		153	0.49	1.3	0.67	0.895	0.225	0.81	0.405	0.555556
	62	0.05	1.36	0.75	0.705	0.045	1.31	0.655	0.0687023		123	0.33	1.07	0.45	0.7	0.25	0.74	0.37	0.675676		169	0.25	1.14	0.72	0.695	0.025	0.89	0.445	0.05618		97	0.22	0.99	0.82	0.605	0.215	0.77	0.385	0.558442
	155	0.16	0.87	0.49	0.515	0.025	0.71	0.355	0.0704225		192	0.29	1.03	0.41	0.66	0.25	0.74	0.37	0.675676		38	0.08	0.78	0.41	0.43	0.02	0.7	0.35	0.057143		2	0.38	1.47	1.23	0.925	0.305	1.09	0.545	0.559633
	12	0.21	1.33	0.81	0.77	0.04	1.12	0.56	0.0714286		184	0.38	1.01	0.48	0.695	0.215	0.63	0.315	0.68254		167	0.28	0.98	0.65	0.63	0.02	0.7	0.35	0.057143		122	0.22	1	0.39	0.61	0.22	0.78	0.39	0.564103
	42	0.21	1.33	0.81	0.77	0.04	1.12	0.56	0.0714286		58	0.37	1.39	0.53	0.88	0.35	1.02	0.51	0.686275		110	0.17	1.04	0.58	0.605	0.025	0.87	0.435	0.057471		169	0.29	1.24	0.49	0.765	0.275	0.95	0.475	0.578947
	114	0.3	0.86	0.6	0.58	0.02	0.56	0.28	0.0714286		72	0.54	1.19	0.64	0.865	0.225	0.65	0.325	0.692308		77	0.18	0.84	0.53	0.51	0.02	0.66	0.33	0.060606		192	0.52	1.24	0.67	0.88	0.21	0.72	0.36	0.583333
	168	0.34	0.88	0.59	0.61	0.02	0.54	0.27	0.0740741		102	0.23	1.15	0.37	0.69	0.32	0.92	0.46	0.695652		70	0.13	0.77	0.47	0.45	0.02	0.64	0.32	0.0625		73	0.35	0.99	0.48	0.67	0.19	0.64	0.32	0.59375
	71	0.09	0.59	0.36	0.34	0.02	0.5	0.25	0.08		13	0.66	1.45	1.33	1.055	0.275	0.79	0.395	0.696203		62	0.16	0.95	0.58	0.555	0.025	0.79	0.395	0.063291		80	0.5	1.34	1.17	0.92	0.25	0.84	0.42	0.595238
	103	0.29	0.9	0.57	0.595	0.025	0.61	0.305	0.0819672		200	0.45	1.32	0.58	0.885	0.305	0.87	0.435	0.701149		105	0.16	1.06	0.58	0.61	0.03	0.9	0.45	0.066667		30	0.5	1.64	0.73	1.07	0.34	1.14	0.57	0.596491
	131	0.41	1.02	0.69	0.715	0.025	0.61	0.305	0.0819672		196	0.29	1.17	0.42	0.73	0.31	0.88	0.44	0.704545		131	0.22	0.95	0.56	0.585	0.025	0.73	0.365	0.068493		68	0.17	1.47	0.43	0.82	0.39	1.3	0.65	0.6
	135	0.17	1.11	0.68	0.64	0.04	0.94	0.47	0.0851064		9	0.55	1.64	0.71	1.095	0.385	1.09	0.545	0.706422		101	0.18	0.85	0.49	0.515	0.025	0.67	0.335	0.074627		79	0.53	1.6	0.74	1.065	0.325	1.07	0.535	0.607477
	99	0.12	1.02	0.53	0.57	0.04	0.9	0.45	0.0888889		29	0.88	2.59	1.13	1.735	0.605	1.71	0.855	0.707602		185	0.19	0.99	0.62	0.59	0.03	0.8	0.4	0.075		5	0.63	1.56	1.38	1.095	0.285	0.93	0.465	0.612903
	13	0.31	1.21	0.72	0.76	0.04	0.9	0.45	0.0888889		127	0.39	1.01	0.48	0.7	0.22	0.62	0.31	0.709677		2	0.33	1.39	0.9	0.86	0.04	1.06	0.53	0.075472		177	0.47	1.3	0.63	0.885	0.255	0.83	0.415	0.614458
	43	0.31	1.21	0.72	0.76	0.04	0.9	0.45	0.0888889		121	0.22	1	0.33	0.61	0.28	0.78	0.39	0.717949		81	0.2	0.81	0.53	0.505	0.025	0.61	0.305	0.081967		43	0.44	1.53	0.65	0.985	0.335	1.09	0.545	0.614679
	172	0.28	1.18	0.69	0.73	0.04	0.9	0.45	0.0888889		35	0.33	0.98	0.89	0.655	0.235	0.65	0.325	0.723077		195	0.25	0.71	0.46	0.48	0.02	0.46	0.23	0.086957		31	0.46	1.3	1.14	0.88	0.26	0.84	0.42	0.619048
	95	0.2	1.3	0.8	0.75	0.05	1.1	0.55	0.0909091		52	0.34	1.6	0.51	0.97	0.46	1.26	0.63	0.730159		188	0.09	1.12	0.56	0.605	0.045	1.03	0.515	0.087379		95	0.37	1.21	0.53	0.79	0.26	0.84	0.42	0.619048
	27	0.27	1.35	0.86	0.81	0.05	1.08	0.54	0.0925926		90	0.16	1.07	0.95	0.615	0.335	0.91	0.455	0.736264		26	0.24	0.68	0.48	0.46	0.02	0.44	0.22	0.090909		104	0.3	1.21	0.47	0.755	0.285	0.91	0.455	0.626374
	150	0.29	1.11	0.74	0.7	0.04	0.82	0.41	0.097561		130	0.37	0.99	0.45	0.68	0.23	0.62	0.31	0.741935		172	0.22	1.1	0.62	0.66	0.04	0.88	0.44	0.090909		119	0.12	1.25	1.04	0.685	0.355	1.13	0.565	0.628319
	74	0.16	0.98	0.53	0.57	0.04	0.82	0.41	0.097561		162	0.3	1.23	0.42	0.765	0.345	0.93	0.465	0.741935		44	0.18	0.84	0.48	0.51	0.03	0.66	0.33	0.090909		112	0.35	1.6	0.58	0.975	0.395	1.25	0.625	0.632
	29	0.3	1.32	0.86	0.81	0.05	1.02	0.51	0.0980392		2	0.38	1.47	1.33	0.925	0.405	1.09	0.545	0.743119		34	0.04	0.86	0.41	0.45	0.04	0.82	0.41	0.097561		81	0.27	1.14	0.98	0.705	0.275	0.87	0.435	0.632184
	134	0.14	1.01	0.53	0.575	0.045	0.87	0.435	0.103448		168	0.29	1.24	0.41	0.765	0.355	0.95	0.475	0.747368		196	0.25	1.36	0.86	0.805	0.055	1.11	0.555	0.099099		141	0.35	1.06	0.48	0.705	0.225	0.71	0.355	0.633803
	193	0.17	1	0.54	0.585	0.045	0.83	0.415	0.108434		146	0.44	1.27	0.54	0.855	0.315	0.83	0.415	0.759036		149	0.22	1.02	0.58	0.62	0.04	0.8	0.4	0.1		28	0.63	1.4	1.26	1.015	0.245	0.77	0.385	0.636364
	100	0.14	1.04	0.64	0.59	0.05	0.9	0.45	0.111111		140	0.35	1.1	0.44	0.725	0.285	0.75	0.375	0.76		143	0.25	1.23	0.69	0.74	0.05	0.98	0.49	0.102041		44	0.23	1.29	0.42	0.76	0.34	1.06	0.53	0.641509
	162	0.27	1.24	0.7	0.755	0.055	0.97	0.485	0.113402		194	0.45	1.3	0.55	0.875	0.325	0.85	0.425	0.764706		85	0.13	0.91	0.56	0.52	0.04	0.78	0.39	0.102564		111	0.48	1.43	0.65	0.955	0.305	0.95	0.475	0.642105
	125	0.22	1.01	0.66	0.615	0.045	0.79	0.395	0.113924		10	0.51	1.87	1.71	1.19	0.52	1.36	0.68	0.764706		73	0.16	0.74	0.42	0.45	0.03	0.58	0.29	0.103448		67	0.42	1.27	0.57	0.845	0.275	0.85	0.425	0.647059
	109	0.3	1.52	0.84	0.91	0.07	1.22	0.61	0.114754		163	0.43	1.21	0.52	0.82	0.3	0.78	0.39	0.769231		114	0.17	1	0.54	0.585	0.045	0.83	0.415	0.108434		123	0.29	1.05	0.42	0.67	0.25	0.76	0.38	0.657895
	154	0.43	1.2	0.77	0.815	0.045	0.77	0.385	0.116883		141	0.27	1.23	0.38	0.75	0.37	0.96	0.48	0.770833		158	0.23	1.13	0.63	0.68	0.05	0.9	0.45	0.111111		36	0.52	1.21	0.63	0.865	0.235	0.69	0.345	0.681159
	58	0.37	1.39	0.94	0.88	0.06	1.02	0.51	0.117647		111	0.35	1.6	0.49	0.975	0.485	1.25	0.625	0.776		183	0.24	1.5	0.94	0.87	0.07	1.26	0.63	0.111111		129	0.42	1.3	0.56	0.86	0.3	0.88	0.44	0.681818
	96	0.14	1.28	0.78	0.71	0.07	1.14	0.57	0.122807		191	0.48	1.29	0.57	0.885	0.315	0.81	0.405	0.777778		126	0.27	1.08	0.63	0.675	0.045	0.81	0.405	0.111111		7	0.5	1.57	1.4	1.035	0.365	1.07	0.535	0.682243
	185	0.25	1.21	0.79	0.73	0.06	0.96	0.48	0.125		190	0.41	1.23	0.5	0.82	0.32	0.82	0.41	0.780488		171	0.4	1.12	0.72	0.76	0.04	0.72	0.36	0.111111		13	0.66	1.45	1.33	1.055	0.275	0.79	0.395	0.696203
	199	0.14	0.81	0.43	0.475	0.045	0.67	0.335	0.134328		161	0.28	1.1	0.37	0.69	0.32	0.82	0.41	0.780488		154	0.13	0.81	0.51	0.47	0.04	0.68	0.34	0.117647		11	0.41	1.27	1.14	0.84	0.3	0.86	0.43	0.697674
	57	0.27	1.31	0.86	0.79	0.07	1.04	0.52	0.134615		150	0.53	1.26	0.61	0.895	0.285	0.73	0.365	0.780822		186	0.16	1.18	0.73	0.67	0.06	1.02	0.51	0.117647		101	0.23	1.09	0.36	0.66	0.3	0.86	0.43	0.697674
	133	0.14	0.79	0.42	0.465	0.045	0.65	0.325	0.138462		80	0.5	1.34	1.25	0.92	0.33	0.84	0.42	0.785714		180	0.09	0.84	0.42	0.465	0.045	0.75	0.375	0.12		69	0.41	1.48	0.57	0.945	0.375	1.07	0.535	0.700935
	196	0.12	1.46	0.69	0.79	0.1	1.34	0.67	0.149254		143	0.45	1.41	0.55	0.93	0.38	0.96	0.48	0.791667		35	0.16	0.89	0.57	0.525	0.045	0.73	0.365	0.123288		49	0.49	1.3	0.61	0.895	0.285	0.81	0.405	0.703704
	177	0.21	1.08	0.71	0.645	0.065	0.87	0.435	0.149425		178	0.43	0.91	0.48	0.67	0.19	0.48	0.24	0.791667		63	0.11	0.96	0.48	0.535	0.055	0.85	0.425	0.129412		143	0.33	1.31	0.47	0.82	0.35	0.98	0.49	0.714286
	89	0.33	1.13	0.79	0.73	0.06	0.8	0.4	0.15		160	0.45	1.22	0.53	0.835	0.305	0.77	0.385	0.792208		33	0.05	0.81	0.38	0.43	0.05	0.76	0.38	0.131579		120	0.21	1.41	1.24	0.81	0.43	1.2	0.6	0.716667
	28	0.33	1.39	0.94	0.86	0.08	1.06	0.53	0.150943		96	0.22	0.99	0.91	0.605	0.305	0.77	0.385	0.792208		19	0.23	1.13	0.62	0.68	0.06	0.9	0.45	0.133333		6	0.76	1.75	1.61	1.255	0.355	0.99	0.495	0.717172
	180	0.22	0.88	0.6	0.55	0.05	0.66	0.33	0.151515		38	0.49	1.46	0.59	0.975	0.385	0.97	0.485	0.793814		1	0.34	1.31	0.76	0.825	0.065	0.97	0.485	0.134021		115	0.57	1.49	1.36	1.03	0.33	0.92	0.46	0.717391
	91	0.21	0.99	0.66	0.6	0.06	0.78	0.39	0.153846		177	0.46	1.24	0.54	0.85	0.31	0.78	0.39	0.794872		129	0.11	0.99	0.61	0.55	0.06	0.88	0.44	0.136364		17	0.37	1.51	0.53	0.94	0.41	1.14	0.57	0.719298
	127	0.24	1.02	0.57	0.63	0.06	0.78	0.39	0.153846		118	0.37	1.25	1.16	0.81	0.35	0.88	0.44	0.795455		51	0.08	0.73	0.45	0.405	0.045	0.65	0.325	0.138462		175	0.6	1.25	1.16	0.925	0.235	0.65	0.325	0.723077
	8	0.32	1.32	0.74	0.82	0.08	1	0.5	0.16		128	0.42	1.3	0.51	0.86	0.35	0.88	0.44	0.795455		47	0.14	0.86	0.45	0.5	0.05	0.72	0.36	0.138889		99	0.33	0.91	0.41	0.62	0.21	0.58	0.29	0.724138
	39	0.32	1.32	0.74	0.82	0.08	1	0.5	0.16		165	0.62	1.41	0.7	1.015	0.315	0.79	0.395	0.797468		20	0.21	1.12	0.73	0.665	0.065	0.91	0.455	0.142857		3	0.7	1.65	0.83	1.175	0.345	0.95	0.475	0.726316
	10	0.27	1.44	0.76	0.855	0.095	1.17	0.585	0.162393		87	0.41	1.31	0.5	0.86	0.36	0.9	0.45	0.8		32	0.05	0.89	0.53	0.47	0.06	0.84	0.42	0.142857		19	0.29	1.25	1.12	0.77	0.35	0.96	0.48	0.729167
	40	0.27	1.44	0.76	0.855	0.095	1.17	0.585	0.162393		91	0.33	1.23	1.14	0.78	0.36	0.9	0.45	0.8		115	0.22	0.99	0.66	0.605	0.055	0.77	0.385	0.142857		52	0.34	1.6	0.51	0.97	0.46	1.26	0.63	0.730159
	66	0.33	1.58	0.85	0.955	0.105	1.25	0.625	0.168		116	0.37	0.77	0.41	0.57	0.16	0.4	0.2	0.8		12	0.52	1.6	0.98	1.06	0.08	1.08	0.54	0.148148		158	0.25	1.15	0.37	0.7	0.33	0.9	0.45	0.733333
	116	0.14	1.03	0.51	0.585	0.075	0.89	0.445	0.168539		16	0.47	1.41	0.56	0.94	0.38	0.94	0.47	0.808511		25	0.32	1.26	0.72	0.79	0.07	0.94	0.47	0.148936		93	0.56	1.32	0.66	0.94	0.28	0.76	0.38	0.736842
	111	0.21	0.86	0.59	0.535	0.055	0.65	0.325	0.169231		20	0.51	1.45	1.36	0.98	0.38	0.94	0.47	0.808511		159	0.17	0.95	0.5	0.56	0.06	0.78	0.39	0.153846		109	0.43	1.8	1.62	1.115	0.505	1.37	0.685	0.737226
	130	0.26	1.13	0.62	0.695	0.075	0.87	0.435	0.172414		42	0.37	1.22	0.45	0.795	0.345	0.85	0.425	0.811765		74	0.04	0.73	0.33	0.385	0.055	0.69	0.345	0.15942		14	0.52	1.51	1.38	1.015	0.365	0.99	0.495	0.737374
	105	0.21	1.09	0.57	0.65	0.08	0.88	0.44	0.181818		159	0.37	1.22	0.45	0.795	0.345	0.85	0.425	0.811765		37	0.04	0.57	0.26	0.305	0.045	0.53	0.265	0.169811		190	0.29	0.9	0.37	0.595	0.225	0.61	0.305	0.737705
	140	0.23	0.99	0.54	0.61	0.07	0.76	0.38	0.184211		23	0.83	1.7	0.91	1.265	0.355	0.87	0.435	0.816092		116	0.31	1.37	0.75	0.84	0.09	1.06	0.53	0.169811		85	0.24	1.55	0.41	0.895	0.485	1.31	0.655	0.740458
	108	0.05	0.86	0.38	0.455	0.075	0.81	0.405	0.185185		157	0.25	1.15	0.33	0.7	0.37	0.9	0.45	0.822222		89	0.21	0.91	0.62	0.56	0.06	0.7	0.35	0.171429		147	0.49	1.27	0.59	0.88	0.29	0.78	0.39	0.74359
	159	0.17	1.03	0.52	0.6	0.08	0.86	0.43	0.186047		188	0.39	1.29	0.47	0.84	0.37	0.9	0.45	0.822222		24	0.33	1.47	0.8	0.9	0.1	1.14	0.57	0.175439		194	0.45	1.71	0.61	1.08	0.47	1.26	0.63	0.746032
	107	0.04	0.88	0.38	0.46	0.08	0.84	0.42	0.190476		48	0.29	0.75	0.71	0.52	0.19	0.46	0.23	0.826087		152	0.2	0.71	0.41	0.455	0.045	0.51	0.255	0.176471		137	0.53	1.24	0.62	0.885	0.265	0.71	0.355	0.746479
	183	0.25	1.09	0.59	0.67	0.08	0.84	0.42	0.190476		22	0.41	1.45	1.36	0.93	0.43	1.04	0.52	0.826923		79	0.21	1.11	0.74	0.66	0.08	0.9	0.45	0.177778		39	0.48	1.19	1.1	0.835	0.265	0.71	0.355	0.746479
	61	0.25	1.32	0.68	0.785	0.105	1.07	0.535	0.196262		199	0.47	0.94	0.51	0.705	0.195	0.47	0.235	0.829787		13	0.25	1.15	0.78	0.7	0.08	0.9	0.45	0.177778		179	0.43	1.47	0.56	0.95	0.39	1.04	0.52	0.75
	171	0.14	1.31	0.61	0.725	0.115	1.17	0.585	0.196581		21	0.58	1.54	1.46	1.06	0.4	0.96	0.48	0.833333		95	0.12	0.9	0.58	0.51	0.07	0.78	0.39	0.179487		74	0.32	1.23	0.43	0.775	0.345	0.91	0.455	0.758242
	90	0.19	1.14	0.57	0.665	0.095	0.95	0.475	0.2		124	0.57	1.18	0.62	0.875	0.255	0.61	0.305	0.836066		14	0.3	1.16	0.65	0.73	0.08	0.86	0.43	0.186047		142	0.32	1.23	0.43	0.775	0.345	0.91	0.455	0.758242
	146	0.17	1.02	0.68	0.595	0.085	0.85	0.425	0.2		14	0.52	1.51	1.43	1.015	0.415	0.99	0.495	0.838384		15	0.3	1.16	0.65	0.73	0.08	0.86	0.43	0.186047		41	0.35	1.19	0.45	0.77	0.32	0.84	0.42	0.761905
	160	0.17	0.93	0.47	0.55	0.08	0.76	0.38	0.210526		98	0.41	1.04	0.46	0.725	0.265	0.63	0.315	0.84127		150	0.2	0.82	0.45	0.51	0.06	0.62	0.31	0.193548		60	0.28	1.21	0.39	0.745	0.355	0.93	0.465	0.763441
	144	0.24	1.18	0.81	0.71	0.1	0.94	0.47	0.212766		137	0.43	1.06	0.48	0.745	0.265	0.63	0.315	0.84127		128	0.21	0.93	0.5	0.57	0.07	0.72	0.36	0.194444		159	0.32	0.75	0.37	0.535	0.165	0.43	0.215	0.767442
	19	0.34	1.51	1.05	0.925	0.125	1.17	0.585	0.213675		36	0.52	1.31	0.58	0.915	0.335	0.79	0.395	0.848101		43	0.05	0.82	0.51	0.435	0.075	0.77	0.385	0.194805		46	0.39	1.28	0.49	0.835	0.345	0.89	0.445	0.775281
	49	0.34	1.51	1.05	0.925	0.125	1.17	0.585	0.213675		109	0.39	1.05	0.44	0.72	0.28	0.66	0.33	0.848485		97	0.16	0.98	0.49	0.57	0.08	0.82	0.41	0.195122		180	0.64	1.53	0.74	1.085	0.345	0.89	0.445	0.775281
	170	0.42	1.21	0.73	0.815	0.085	0.79	0.395	0.21519		34	0.38	1.04	0.99	0.71	0.28	0.66	0.33	0.848485		140	0.25	1.08	0.75	0.665	0.085	0.83	0.415	0.204819		9	0.55	1.64	0.67	1.095	0.425	1.09	0.545	0.779817
	200	0.18	0.97	0.49	0.575	0.085	0.79	0.395	0.21519		117	0.37	1.43	0.45	0.9	0.45	1.06	0.53	0.849057		123	0.26	1.04	0.73	0.65	0.08	0.78	0.39	0.205128		191	0.41	1.23	0.5	0.82	0.32	0.82	0.41	0.780488
	94	0.24	0.98	0.53	0.61	0.08	0.74	0.37	0.216216		181	0.64	1.44	0.7	1.04	0.34	0.8	0.4	0.85		106	0.25	0.88	0.63	0.565	0.065	0.63	0.315	0.206349		178	0.46	1.2	0.54	0.83	0.29	0.74	0.37	0.783784
	70	0.29	1.03	0.58	0.66	0.08	0.74	0.37	0.216216		136	0.53	1.24	0.58	0.885	0.305	0.71	0.355	0.859155		9	0.53	2.07	1.46	1.3	0.16	1.54	0.77	0.207792		62	0.37	1.11	0.45	0.74	0.29	0.74	0.37	0.783784
	169	0.16	1.13	0.54	0.645	0.105	0.97	0.485	0.216495		79	0.49	1.64	0.57	1.065	0.495	1.15	0.575	0.86087		96	0.26	1.2	0.83	0.73	0.1	0.94	0.47	0.212766		193	0.29	1.03	0.37	0.66	0.29	0.74	0.37	0.783784
	143	0.13	1.1	0.72	0.615	0.105	0.97	0.485	0.216495		198	0.29	0.87	0.33	0.58	0.25	0.58	0.29	0.862069		49	0.12	0.53	0.37	0.325	0.045	0.41	0.205	0.219512		139	0.37	0.84	0.42	0.605	0.185	0.47	0.235	0.787234
	181	0.37	1.19	0.87	0.78	0.09	0.82	0.41	0.219512		73	0.39	0.99	0.43	0.69	0.26	0.6	0.3	0.866667		30	0.29	1.55	1.06	0.92	0.14	1.26	0.63	0.222222		50	0.3	1.07	0.99	0.685	0.305	0.77	0.385	0.792208
	117	0.17	1.12	0.54	0.645	0.105	0.95	0.475	0.221053		119	0.21	1.41	1.33	0.81	0.52	1.2	0.6	0.866667		53	0.04	0.79	0.5	0.415	0.085	0.75	0.375	0.226667		12	0.74	1.9	1.78	1.32	0.46	1.16	0.58	0.793103
	136	0.12	1.07	0.7	0.595	0.105	0.95	0.475	0.221053		32	0.35	1.11	0.4	0.73	0.33	0.76	0.38	0.868421		117	0.21	0.96	0.67	0.585	0.085	0.75	0.375	0.226667		70	0.49	1.46	0.59	0.975	0.385	0.97	0.485	0.793814
	132	0.27	1.3	0.67	0.785	0.115	1.03	0.515	0.223301		92	0.56	1.32	0.61	0.94	0.33	0.76	0.38	0.868421		39	0.16	1.02	0.69	0.59	0.1	0.86	0.43	0.232558		173	0.37	1.15	0.45	0.76	0.31	0.78	0.39	0.794872
	75	0.29	1.05	0.76	0.67	0.09	0.76	0.38	0.236842		108	0.43	1.8	1.71	1.115	0.595	1.37	0.685	0.868613		56	0.17	1.06	0.72	0.615	0.105	0.89	0.445	0.235955		186	0.42	1.59	0.54	1.005	0.465	1.17	0.585	0.794872
	64	0.2	1.62	0.74	0.91	0.17	1.42	0.71	0.239437		77	0.41	1.02	0.45	0.715	0.265	0.61	0.305	0.868852		187	0.16	0.82	0.41	0.49	0.08	0.66	0.33	0.242424		197	0.29	1.17	0.38	0.73	0.35	0.88	0.44	0.795455
	3	0.45	1.53	1.12	0.99	0.13	1.08	0.54	0.240741		189	0.29	0.9	0.33	0.595	0.265	0.61	0.305	0.868852		68	0.17	1.07	0.51	0.62	0.11	0.9	0.45	0.244444		88	0.41	1.31	0.5	0.86	0.36	0.9	0.45	0.8
	33	0.45	1.53	1.12	0.99	0.13	1.08	0.54	0.240741		193	0.45	1.67	0.53	1.06	0.53	1.22	0.61	0.868852		78	0.1	0.87	0.39	0.485	0.095	0.77	0.385	0.246753		92	0.33	1.23	1.14	0.78	0.36	0.9	0.45	0.8
	149	0.1	0.92	0.41	0.51	0.1	0.82	0.41	0.243902		28	0.63	1.4	1.35	1.015	0.335	0.77	0.385	0.87013		18	0.33	1.48	0.76	0.905	0.145	1.15	0.575	0.252174		117	0.37	0.77	0.41	0.57	0.16	0.4	0.2	0.8
	76	0.17	1.07	0.73	0.62	0.11	0.9	0.45	0.244444		71	0.24	1.02	0.29	0.63	0.34	0.78	0.39	0.871795		107	0.11	1.13	0.49	0.62	0.13	1.02	0.51	0.254902		160	0.37	1.18	0.45	0.775	0.325	0.81	0.405	0.802469
	88	0.38	1.15	0.67	0.765	0.095	0.77	0.385	0.246753		135	0.49	1.28	0.54	0.885	0.345	0.79	0.395	0.873418		103	0.17	1.17	0.54	0.67	0.13	1	0.5	0.26		100	0.38	1.3	1.21	0.84	0.37	0.92	0.46	0.804348
	65	0.18	1.46	0.66	0.82	0.16	1.28	0.64	0.25		61	0.42	1.06	0.46	0.74	0.28	0.64	0.32	0.875		193	0.21	0.67	0.38	0.44	0.06	0.46	0.23	0.26087		108	0.54	1.37	0.62	0.955	0.335	0.83	0.415	0.807229
	81	0.25	1.19	0.6	0.72	0.12	0.94	0.47	0.255319		149	0.33	0.98	0.37	0.655	0.285	0.65	0.325	0.876923		86	0.29	1.08	0.79	0.685	0.105	0.79	0.395	0.265823		10	0.51	1.87	1.74	1.19	0.55	1.36	0.68	0.808824
	123	0.16	0.94	0.45	0.55	0.1	0.78	0.39	0.25641		171	0.37	1.02	0.41	0.695	0.285	0.65	0.325	0.876923		182	0.17	1.07	0.5	0.62	0.12	0.9	0.45	0.266667		170	0.53	1.17	0.59	0.85	0.26	0.64	0.32	0.8125
	32	0.3	1.46	1.03	0.88	0.15	1.16	0.58	0.258621		63	0.41	1.23	0.46	0.82	0.36	0.82	0.41	0.878049		191	0.13	0.93	0.42	0.53	0.11	0.8	0.4	0.275		148	0.41	1.27	1.19	0.84	0.35	0.86	0.43	0.813953
	189	0.23	1.23	0.86	0.73	0.13	1	0.5	0.26		40	0.51	1.33	0.56	0.92	0.36	0.82	0.41	0.878049		109	0.11	1.09	0.46	0.6	0.14	0.98	0.49	0.285714		57	0.31	1.28	0.4	0.795	0.395	0.97	0.485	0.814433
	80	0.34	1.26	0.92	0.8	0.12	0.92	0.46	0.26087		176	0.47	1.3	0.52	0.885	0.365	0.83	0.415	0.879518		145	0.31	1.04	0.78	0.675	0.105	0.73	0.365	0.287671		84	0.38	1.26	0.46	0.82	0.36	0.88	0.44	0.818182
	23	0.41	1.85	1.32	1.13	0.19	1.44	0.72	0.263889		120	0.3	0.97	0.93	0.635	0.295	0.67	0.335	0.880597		66	0.25	0.84	0.46	0.545	0.085	0.59	0.295	0.288136		125	0.57	1.13	0.62	0.85	0.23	0.56	0.28	0.821429
	53	0.41	1.85	1.32	1.13	0.19	1.44	0.72	0.263889		94	0.37	1.21	0.42	0.79	0.37	0.84	0.42	0.880952		21	0.34	1.41	1.03	0.875	0.155	1.07	0.535	0.28972		90	0.41	1.42	0.5	0.915	0.415	1.01	0.505	0.821782
	97	0.26	1.08	0.56	0.67	0.11	0.82	0.41	0.268293		67	0.42	1.27	0.47	0.845	0.375	0.85	0.425	0.882353		133	0.29	1.12	0.83	0.705	0.125	0.83	0.415	0.301205		140	0.49	0.94	0.53	0.715	0.185	0.45	0.225	0.822222
	63	0.09	1.49	0.59	0.79	0.2	1.4	0.7	0.285714		59	0.36	1.22	0.41	0.79	0.38	0.86	0.43	0.883721		87	0.17	1	0.71	0.585	0.125	0.83	0.415	0.301205		48	0.29	0.75	0.71	0.52	0.19	0.46	0.23	0.826087
	113	0.24	1.14	0.82	0.69	0.13	0.9	0.45	0.288889		47	0.48	1.19	1.15	0.835	0.315	0.71	0.355	0.887324		160	0.17	1.12	0.5	0.645	0.145	0.95	0.475	0.305263		87	0.46	1.38	0.54	0.92	0.38	0.92	0.46	0.826087
	110	0.29	1.09	0.57	0.69	0.12	0.8	0.4	0.3		46	0.39	1.28	0.44	0.835	0.395	0.89	0.445	0.88764		58	0.2	1.27	0.9	0.735	0.165	1.07	0.535	0.308411		138	0.43	1.01	0.48	0.72	0.24	0.58	0.29	0.827586
	138	0.29	0.98	0.53	0.635	0.105	0.69	0.345	0.304348		167	0.42	1.31	0.47	0.865	0.395	0.89	0.445	0.88764		6	0.38	1.34	0.71	0.86	0.15	0.96	0.48	0.3125		149	0.68	1.74	1.65	1.21	0.44	1.06	0.53	0.830189
	137	0.19	1.14	0.52	0.665	0.145	0.95	0.475	0.305263		179	0.64	1.53	0.69	1.085	0.395	0.89	0.445	0.88764		10	0.37	1.42	1.06	0.895	0.165	1.05	0.525	0.314286		21	0.58	1.54	1.46	1.06	0.4	0.96	0.48	0.833333
	186	0.28	0.95	0.51	0.615	0.105	0.67	0.335	0.313433		7	0.5	1.57	1.51	1.035	0.475	1.07	0.535	0.88785		181	0.2	0.96	0.7	0.58	0.12	0.76	0.38	0.315789		98	0.2	0.69	0.65	0.445	0.205	0.49	0.245	0.836735
	163	0.25	1.01	0.51	0.63	0.12	0.76	0.38	0.315789		18	0.45	1.35	0.5	0.9	0.4	0.9	0.45	0.888889		98	0.24	1.12	0.54	0.68	0.14	0.88	0.44	0.318182		37	0.61	1.58	0.689	1.095	0.406	0.97	0.485	0.837113
	14	0.29	1.32	0.64	0.805	0.165	1.03	0.515	0.320388		74	0.32	1.23	0.37	0.775	0.405	0.91	0.455	0.89011		45	0.17	0.94	0.43	0.555	0.125	0.77	0.385	0.324675		58	0.37	1.39	0.45	0.88	0.43	1.02	0.51	0.843137
	44	0.29	1.32	0.64	0.805	0.165	1.03	0.515	0.320388		62	0.37	1.11	0.41	0.74	0.33	0.74	0.37	0.891892		142	0.18	1.01	0.73	0.595	0.135	0.83	0.415	0.325301		133	0.32	0.96	0.37	0.64	0.27	0.64	0.32	0.84375
	84	0.24	0.98	0.73	0.61	0.12	0.74	0.37	0.324324		54	0.41	1.15	1.11	0.78	0.33	0.74	0.37	0.891892		111	0.2	1.06	0.77	0.63	0.14	0.86	0.43	0.325581		110	0.39	1.05	0.44	0.72	0.28	0.66	0.33	0.848485
	156	0.25	1.11	0.82	0.68	0.14	0.86	0.43	0.325581		60	0.28	1.21	0.33	0.745	0.415	0.93	0.465	0.892473		93	0.28	0.97	0.51	0.625	0.115	0.69	0.345	0.333333		151	0.53	1.59	0.61	1.06	0.45	1.06	0.53	0.849057
	174	0.39	1.25	0.68	0.82	0.14	0.86	0.43	0.325581		187	0.42	1.18	0.46	0.8	0.34	0.76	0.38	0.894737		192	0.23	1.04	0.77	0.635	0.135	0.81	0.405	0.333333		4	0.62	1.69	1.61	1.155	0.455	1.07	0.535	0.850467
	72	0.29	1.04	0.79	0.665	0.125	0.75	0.375	0.333333		115	0.5	1.45	0.55	0.975	0.425	0.95	0.475	0.894737		200	0.27	0.82	0.45	0.545	0.095	0.55	0.275	0.345455		105	0.41	1.1	0.46	0.755	0.295	0.69	0.345	0.855072
	126	0.21	0.99	0.73	0.6	0.13	0.78	0.39	0.333333		170	0.56	2.28	0.65	1.42	0.77	1.72	0.86	0.895349		23	0.49	1.59	0.85	1.04	0.19	1.1	0.55	0.345455		195	0.45	1.15	0.5	0.8	0.3	0.7	0.35	0.857143
	87	0.13	0.64	0.3	0.385	0.085	0.51	0.255	0.333333		70	0.49	1.46	0.54	0.975	0.435	0.97	0.485	0.896907		124	0.16	0.93	0.41	0.545	0.135	0.77	0.385	0.350649		188	0.42	1.56	0.5	0.99	0.49	1.14	0.57	0.859649
	112	0.13	0.94	0.67	0.535	0.135	0.81	0.405	0.333333		172	0.37	1.15	0.41	0.76	0.35	0.78	0.39	0.897436		8	0.61	2.12	1.1	1.365	0.265	1.51	0.755	0.350993		150	0.33	0.93	0.37	0.63	0.26	0.6	0.3	0.866667
	15	0.31	1.46	0.68	0.885	0.205	1.15	0.575	0.356522		24	0.62	1.6	1.55	1.11	0.44	0.98	0.49	0.897959		31	0.12	0.62	0.46	0.37	0.09	0.5	0.25	0.36		65	0.31	1.25	0.37	0.78	0.41	0.94	0.47	0.87234
	45	0.31	1.46	0.68	0.885	0.205	1.15	0.575	0.356522		145	0.29	1.27	0.34	0.78	0.44	0.98	0.49	0.897959		177	0.16	1.07	0.45	0.615	0.165	0.91	0.455	0.362637		126	0.39	1.18	0.44	0.785	0.345	0.79	0.395	0.873418
	26	0.3	1.52	1.13	0.91	0.22	1.22	0.61	0.360656		27	0.49	2.08	2	1.285	0.715	1.59	0.795	0.899371		82	0.08	0.87	0.62	0.475	0.145	0.79	0.395	0.367089		61	0.42	1.06	0.46	0.74	0.28	0.64	0.32	0.875
	56	0.3	1.52	1.13	0.91	0.22	1.22	0.61	0.360656		186	0.49	1.69	0.55	1.09	0.54	1.2	0.6	0.9		94	0.12	0.91	0.37	0.515	0.145	0.79	0.395	0.367089		26	0.31	1.11	1.06	0.71	0.35	0.8	0.4	0.875
	197	0.22	1.07	0.8	0.645	0.155	0.85	0.425	0.364706		78	0.41	1.22	0.45	0.815	0.365	0.81	0.405	0.901235		84	0.1	1.08	0.41	0.59	0.18	0.98	0.49	0.367347		163	0.42	1.23	0.47	0.825	0.355	0.81	0.405	0.876543
	166	0.25	1.07	0.51	0.66	0.15	0.82	0.41	0.365854		37	0.77	1.58	0.81	1.175	0.365	0.81	0.405	0.901235		168	0.26	1.06	0.81	0.66	0.15	0.8	0.4	0.375		86	0.14	0.95	0.9	0.545	0.355	0.81	0.405	0.876543
	24	0.41	1.42	1.1	0.915	0.185	1.01	0.505	0.366337		134	0.32	1.13	0.36	0.725	0.365	0.81	0.405	0.901235		80	0.19	0.96	0.43	0.575	0.145	0.77	0.385	0.376623		130	0.35	1	0.39	0.675	0.285	0.65	0.325	0.876923
	54	0.41	1.42	1.1	0.915	0.185	1.01	0.505	0.366337		126	0.58	1.61	0.63	1.095	0.465	1.03	0.515	0.902913		157	0.21	1.05	0.47	0.63	0.16	0.84	0.42	0.380952		40	0.51	1.33	0.56	0.92	0.36	0.82	0.41	0.878049
	85	0.25	1.04	0.5	0.645	0.145	0.79	0.395	0.367089		95	0.53	1.37	0.57	0.95	0.38	0.84	0.42	0.904762		36	0.08	0.73	0.28	0.405	0.125	0.65	0.325	0.384615		135	0.27	1.13	0.32	0.7	0.38	0.86	0.43	0.883721
	173	0.29	1.05	0.81	0.67	0.14	0.76	0.38	0.368421		44	0.23	1.29	0.28	0.76	0.48	1.06	0.53	0.90566		146	0.41	1.06	0.61	0.735	0.125	0.65	0.325	0.384615		59	0.36	1.22	0.41	0.79	0.38	0.86	0.43	0.883721
	128	0.1	1.02	0.73	0.56	0.17	0.92	0.46	0.369565		85	0.14	0.99	0.95	0.565	0.385	0.85	0.425	0.905882		40	0.05	0.57	0.41	0.31	0.1	0.52	0.26	0.384615		38	0.49	1.37	0.54	0.93	0.39	0.88	0.44	0.886364
	101	0.19	1.08	0.47	0.635	0.165	0.89	0.445	0.370787		11	0.41	1.27	1.23	0.84	0.39	0.86	0.43	0.906977		147	0.16	0.98	0.73	0.57	0.16	0.82	0.41	0.390244		146	0.29	1.17	0.34	0.73	0.39	0.88	0.44	0.886364
	4	0.26	1.38	0.61	0.82	0.21	1.12	0.56	0.375		100	0.23	1.09	0.27	0.66	0.39	0.86	0.43	0.906977		59	0.17	0.9	0.39	0.535	0.145	0.73	0.365	0.39726		168	0.42	1.31	0.47	0.865	0.395	0.89	0.445	0.88764
	34	0.26	1.38	0.61	0.82	0.21	1.12	0.56	0.375		175	0.26	1.36	0.31	0.81	0.5	1.1	0.55	0.909091		60	0.16	0.86	0.37	0.51	0.14	0.7	0.35	0.4		152	0.65	1.38	0.69	1.015	0.325	0.73	0.365	0.890411
	178	0.19	0.96	0.43	0.575	0.145	0.77	0.385	0.376623		83	0.38	1.26	0.42	0.82	0.4	0.88	0.44	0.909091		27	0.4	1.61	1.26	1.005	0.255	1.21	0.605	0.421488		196	0.46	1.38	0.51	0.92	0.41	0.92	0.46	0.891304
	121	0.12	0.93	0.37	0.525	0.155	0.81	0.405	0.382716		173	0.41	1.3	0.45	0.855	0.405	0.89	0.445	0.910112		99	0.33	1.3	0.61	0.815	0.205	0.97	0.485	0.42268		54	0.41	1.15	1.11	0.78	0.33	0.74	0.37	0.891892
	153	0.37	1.42	0.69	0.895	0.205	1.05	0.525	0.390476		133	0.41	1.31	0.45	0.86	0.41	0.9	0.45	0.911111		104	0.22	1.03	0.45	0.625	0.175	0.81	0.405	0.432099		136	0.44	1.37	0.49	0.905	0.415	0.93	0.465	0.892473
	93	0.37	1.3	1.02	0.835	0.185	0.93	0.465	0.397849		99	0.38	1.3	1.26	0.84	0.42	0.92	0.46	0.913043		67	0.2	0.94	0.41	0.57	0.16	0.74	0.37	0.432432		96	0.53	1.28	0.57	0.905	0.335	0.75	0.375	0.893333
	141	0.15	1.18	0.46	0.665	0.205	1.03	0.515	0.398058		114	0.57	1.49	1.45	1.03	0.42	0.92	0.46	0.913043		7	0.32	1.6	0.68	0.96	0.28	1.28	0.64	0.4375		20	0.51	1.45	1.4	0.98	0.42	0.94	0.47	0.893617
	79	0.14	0.92	0.37	0.53	0.16	0.78	0.39	0.410256		84	0.24	1.18	0.28	0.71	0.43	0.94	0.47	0.914894		189	0.37	1.33	0.64	0.85	0.21	0.96	0.48	0.4375		116	0.5	1.45	0.55	0.975	0.425	0.95	0.475	0.894737
	30	0.33	1.42	0.65	0.875	0.225	1.09	0.545	0.412844		131	0.47	1.41	0.51	0.94	0.43	0.94	0.47	0.914894		71	0.25	0.82	0.41	0.535	0.125	0.57	0.285	0.438596		33	0.37	1.33	1.28	0.85	0.43	0.96	0.48	0.895833
	139	0.28	1.07	0.84	0.675	0.165	0.79	0.395	0.417722		112	0.29	1.23	0.33	0.76	0.43	0.94	0.47	0.914894		122	0.21	0.79	0.63	0.5	0.13	0.58	0.29	0.448276		161	0.41	1.18	0.45	0.795	0.345	0.77	0.385	0.896104
	20	0.28	1.38	1.06	0.83	0.23	1.1	0.55	0.418182		1	0.59	1.78	0.64	1.185	0.545	1.19	0.595	0.915966		113	0.33	0.77	0.65	0.55	0.1	0.44	0.22	0.454545		24	0.62	1.6	1.55	1.11	0.44	0.98	0.49	0.897959
	50	0.28	1.38	1.06	0.83	0.23	1.1	0.55	0.418182		86	0.42	1.38	0.46	0.9	0.44	0.96	0.48	0.916667		90	0.08	1	0.33	0.54	0.21	0.92	0.46	0.456522		187	0.49	1.69	0.55	1.09	0.54	1.2	0.6	0.9
	83	0.11	1.04	0.77	0.575	0.195	0.93	0.465	0.419355		81	0.4	1.6	0.45	1	0.55	1.2	0.6	0.916667		184	0.23	1.08	0.85	0.655	0.195	0.85	0.425	0.458824		42	0.37	1.22	0.41	0.795	0.385	0.85	0.425	0.905882
	142	0.17	1.08	0.82	0.625	0.195	0.91	0.455	0.428571		88	0.44	1.64	0.49	1.04	0.55	1.2	0.6	0.916667		121	0.24	0.98	0.78	0.61	0.17	0.74	0.37	0.459459		164	0.43	1.51	0.48	0.97	0.49	1.08	0.54	0.907407
	179	0.22	1.13	0.48	0.675	0.195	0.91	0.455	0.428571		57	0.31	1.28	0.35	0.795	0.445	0.97	0.485	0.917526		125	0.16	0.94	0.37	0.55	0.18	0.78	0.39	0.461538		23	0.83	1.7	0.87	1.265	0.395	0.87	0.435	0.908046
	60	0.33	1.46	0.65	0.895	0.245	1.13	0.565	0.433628		142	0.33	1.31	0.37	0.82	0.45	0.98	0.49	0.918367		164	0.14	0.85	0.33	0.495	0.165	0.71	0.355	0.464789		176	0.26	1.36	0.31	0.81	0.5	1.1	0.55	0.909091
	198	0.18	0.96	0.74	0.57	0.17	0.78	0.39	0.435897		144	0.21	1.44	0.26	0.825	0.565	1.23	0.615	0.918699		127	0.33	0.93	0.77	0.63	0.14	0.6	0.3	0.466667		174	0.41	1.3	0.45	0.855	0.405	0.89	0.445	0.910112
	176	0.21	1.1	0.46	0.655	0.195	0.89	0.445	0.438202		105	0.53	1.54	0.57	1.035	0.465	1.01	0.505	0.920792		190	0.17	0.78	0.33	0.475	0.145	0.61	0.305	0.47541		127	0.49	1.61	0.54	1.05	0.51	1.12	0.56	0.910714
	25	0.4	1.38	0.67	0.89	0.22	0.98	0.49	0.44898		33	0.37	1.42	1.38	0.895	0.485	1.05	0.525	0.92381		108	0.21	1.23	0.47	0.72	0.25	1.02	0.51	0.490196		134	0.41	1.31	0.45	0.86	0.41	0.9	0.45	0.911111
	55	0.4	1.38	0.67	0.89	0.22	0.98	0.49	0.44898		4	0.62	1.69	1.65	1.155	0.495	1.07	0.535	0.925234		156	0.08	0.92	0.71	0.5	0.21	0.84	0.42	0.5		53	0.49	1.39	0.53	0.94	0.41	0.9	0.45	0.911111
	148	0.18	1.01	0.79	0.595	0.195	0.83	0.415	0.46988		69	0.41	1.48	0.45	0.945	0.495	1.07	0.535	0.925234		76	0.45	1.16	0.99	0.805	0.185	0.71	0.355	0.521127		55	0.41	1.34	0.45	0.875	0.425	0.93	0.465	0.913978
	161	0.17	1	0.78	0.585	0.195	0.83	0.415	0.46988		156	0.36	1.43	0.4	0.895	0.495	1.07	0.535	0.925234		144	0.33	1.25	0.54	0.79	0.25	0.92	0.46	0.543478		132	0.47	1.41	0.51	0.94	0.43	0.94	0.47	0.914894
	106	0.18	1.06	0.41	0.62	0.21	0.88	0.44	0.477273		12	0.74	1.9	1.86	1.32	0.54	1.16	0.58	0.931034		118	0.21	0.87	0.36	0.54	0.18	0.66	0.33	0.545455		113	0.29	1.23	0.33	0.76	0.43	0.94	0.47	0.914894
	151	0.22	1.03	0.82	0.625	0.195	0.81	0.405	0.481481		185	0.42	1.59	0.46	1.005	0.545	1.17	0.585	0.931624		199	0.21	1.14	0.93	0.675	0.255	0.93	0.465	0.548387		89	0.44	1.64	0.49	1.04	0.55	1.2	0.6	0.916667
	152	0.33	1.11	0.53	0.72	0.19	0.78	0.39	0.487179		51	0.37	1.71	1.67	1.04	0.63	1.34	0.67	0.940299		3	0.24	1.39	1.14	0.815	0.325	1.15	0.575	0.565217		154	0.36	1.58	0.41	0.97	0.56	1.22	0.61	0.918033
	118	0.09	1	0.77	0.545	0.225	0.91	0.455	0.494505		104	0.4	1.1	0.41	0.75	0.34	0.7	0.35	0.971429		88	0.16	0.95	0.78	0.555	0.225	0.79	0.395	0.56962		107	0.61	1.59	0.65	1.1	0.45	0.98	0.49	0.918367
	9	0.33	1.48	0.62	0.905	0.285	1.15	0.575	0.495652		3	0.7	1.65	0.7	1.175	0.475	0.95	0.475	1		136	0.33	1.1	0.49	0.715	0.225	0.77	0.385	0.584416		64	0.26	1.28	0.3	0.77	0.47	1.02	0.51	0.921569
	37	0.33	1.48	0.62	0.905	0.285	1.15	0.575	0.495652		101	0.45	0.98	0.45	0.715	0.265	0.53	0.265	1		22	0.3	1.37	1.15	0.835	0.315	1.07	0.535	0.588785		22	0.41	1.45	1.41	0.93	0.48	1.04	0.52	0.923077
	194	0.09	1.01	0.32	0.55	0.23	0.92	0.46	0.5		153	0.36	1.58	0.36	0.97	0.61	1.22	0.61	1		176	0.27	0.66	0.58	0.465	0.115	0.39	0.195	0.589744		45	0.33	1.43	0.37	0.88	0.51	1.1	0.55	0.927273
	187	0.2	1.01	0.4	0.605	0.205	0.81	0.405	0.506173		15	0.82	1.69	0.82	1.255	0.435	0.87	0.435	1		197	0.33	1.11	0.49	0.72	0.23	0.78	0.39	0.589744		25	0.47	1.89	0.52	1.18	0.66	1.42	0.71	0.929577
	158	0.16	1.19	0.41	0.675	0.265	1.03	0.515	0.514563		55	0.41	1.38	0.41	0.895	0.485	0.97	0.485	1		130	0.22	1.05	0.39	0.635	0.245	0.83	0.415	0.590361		181	0.43	2	0.48	1.215	0.735	1.57	0.785	0.936306
	5	0.57	1.55	1.32	1.06	0.26	0.98	0.49	0.530612		64	0.43	1.26	0.43	0.845	0.415	0.83	0.415	1		166	0.05	0.74	0.6	0.395	0.205	0.69	0.345	0.594203		32	0.46	1.11	0.46	0.785	0.325	0.65	0.325	1
	35	0.57	1.55	1.32	1.06	0.26	0.98	0.49	0.530612		89	0.46	1.42	0.46	0.94	0.48	0.96	0.48	1		153	0.21	1.08	0.91	0.645	0.265	0.87	0.435	0.609195		82	0.4	1.6	0.4	1	0.6	1.2	0.6	1
	191	0.21	0.68	0.57	0.445	0.125	0.47	0.235	0.531915		125	0.39	1.18	0.39	0.785	0.395	0.79	0.395	1		54	0.16	0.78	0.66	0.47	0.19	0.62	0.31	0.612903		102	0.45	0.98	0.45	0.715	0.265	0.53	0.265	1
	167	0.27	1.04	0.86	0.655	0.205	0.77	0.385	0.532468		182	0.43	1.18	0.43	0.805	0.375	0.75	0.375	1		174	0.18	1.15	0.97	0.665	0.305	0.97	0.485	0.628866		189	0.39	1.72	0.39	1.055	0.665	1.33	0.665	1
	120	0.47	1.03	0.9	0.75	0.15	0.56	0.28	0.535714		195	0.46	1.34	0.46	0.9	0.44	0.88	0.44	1		119	0.27	1.05	0.41	0.66	0.25	0.78	0.39	0.641026		15	0.82	1.69	0.82	1.255	0.435	0.87	0.435	1
	195	0.28	1.18	0.98	0.73	0.25	0.9	0.45	0.555556		25	0.47	1.89	0.47	1.18	0.71	1.42	0.71	1		135	0.31	1.18	0.46	0.745	0.285	0.87	0.435	0.655172		18	0.45	1.35	0.45	0.9	0.45	0.9	0.45	1
	104	0.29	0.9	0.77	0.595	0.175	0.61	0.305	0.57377		39	0.48	1.19	1.19	0.835	0.355	0.71	0.355	1		120	0.14	0.97	0.28	0.555	0.275	0.83	0.415	0.662651		27	0.49	2.08	2.08	1.285	0.795	1.59	0.795	1
	16	0.37	1.36	0.57	0.865	0.295	0.99	0.495	0.59596		53	0.49	1.35	0.49	0.92	0.43	0.86	0.43	1		170	0.32	1.16	0.46	0.74	0.28	0.84	0.42	0.666667		29	0.88	2.59	0.88	1.735	0.855	1.71	0.855	1
	46	0.37	1.36	0.57	0.865	0.295	0.99	0.495	0.59596		56	0.27	1.04	0.27	0.655	0.385	0.77	0.385	1		148	0.21	1.26	0.38	0.735	0.355	1.05	0.525	0.67619		63	0.41	1.18	0.41	0.795	0.385	0.77	0.385	1
	7	0.29	1.48	1.24	0.885	0.355	1.19	0.595	0.596639		103	0.56	1.16	0.56	0.86	0.3	0.6	0.3	1		41	0.05	0.71	0.15	0.38	0.23	0.66	0.33	0.69697		144	0.45	1.41	0.45	0.93	0.48	0.96	0.48	1
	38	0.29	1.48	1.24	0.885	0.355	1.19	0.595	0.596639		107	0.54	1.37	0.54	0.955	0.415	0.83	0.415	1		48	0.32	0.59	0.55	0.455	0.095	0.27	0.135	0.703704		185	0.38	1.15	0.38	0.765	0.385	0.77	0.385	1
	1	0.44	2.01	0.74	1.225	0.485	1.57	0.785	0.617834		138	0.37	0.84	0.37	0.605	0.235	0.47	0.235	1		29	0.34	1.43	0.5	0.885	0.385	1.09	0.545	0.706422		16	0.47	1.41	0.47	0.94	0.47	0.94	0.47	1
	31	0.44	2.01	0.74	1.225	0.485	1.57	0.785	0.617834		148	0.68	1.74	1.74	1.21	0.53	1.06	0.53	1		155	0.21	1.05	0.94	0.63	0.31	0.84	0.42	0.738095		51	0.37	1.67	1.67	1.02	0.65	1.3	0.65	1
	190	0.35	1.09	0.49	0.72	0.23	0.74	0.37	0.621622		6	0.76	1.75	1.75	1.255	0.495	0.99	0.495	1		179	0.26	0.96	0.35	0.61	0.26	0.7	0.35	0.742857		72	0.54	1.44	0.54	0.99	0.45	0.9	0.45	1
	18	0.29	1.18	0.45	0.735	0.285	0.89	0.445	0.640449		41	0.35	1.19	0.35	0.77	0.42	0.84	0.42	1		139	0.37	1.15	0.46	0.76	0.3	0.78	0.39	0.769231		145	0.21	1.44	0.21	0.825	0.615	1.23	0.615	1
	48	0.29	1.18	0.45	0.735	0.285	0.89	0.445	0.640449		45	0.33	1.43	0.33	0.88	0.55	1.1	0.55	1		100	0.39	1.17	0.48	0.78	0.3	0.78	0.39	0.769231		162	0.28	1.22	0.28	0.75	0.47	0.94	0.47	1
	82	0.4	1.26	1.11	0.83	0.28	0.86	0.43	0.651163		50	0.3	1.07	0.3	0.685	0.385	0.77	0.385	1		138	0.42	1.31	1.21	0.865	0.345	0.89	0.445	0.775281		171	0.56	2.28	0.56	1.42	0.86	1.72	0.86	1
	17	0.39	1.52	1.35	0.955	0.395	1.13	0.565	0.699115		66	0.3	1.07	0.3	0.685	0.385	0.77	0.385	1		162	0.37	0.94	0.42	0.655	0.235	0.57	0.285	0.824561		1	0.59	1.78	0.59	1.185	0.595	1.19	0.595	1
	47	0.39	1.52	1.35	0.955	0.395	1.13	0.565	0.699115		75	0.33	1.04	0.33	0.685	0.355	0.71	0.355	1		4	0.38	0.96	0.43	0.67	0.24	0.58	0.29	0.827586		66	0.3	1.02	0.3	0.66	0.36	0.72	0.36	1
	22	0.55	1.49	0.68	1.02	0.34	0.94	0.47	0.723404		76	0.42	0.9	0.42	0.66	0.24	0.48	0.24	1		5	0.38	0.96	0.43	0.67	0.24	0.58	0.29	0.827586		75	0.33	1.04	0.33	0.685	0.355	0.71	0.355	1
	52	0.55	1.49	0.68	1.02	0.34	0.94	0.47	0.723404		106	0.61	1.59	0.61	1.1	0.49	0.98	0.49	1		173	0.2	1.32	1.23	0.76	0.47	1.12	0.56	0.839286		76	0.42	0.9	0.42	0.66	0.24	0.48	0.24	1
	145	0.3	1.03	0.39	0.665	0.275	0.73	0.365	0.753425		129	0.39	1.21	0.39	0.8	0.41	0.82	0.41	1		52	0.05	0.68	0.63	0.365	0.265	0.63	0.315	0.84127		83	0.65	1.1	1.1	0.875	0.225	0.45	0.225	1
	92	0.21	0.92	0.84	0.565	0.275	0.71	0.355	0.774648		132	0.32	1.01	0.32	0.665	0.345	0.69	0.345	1		175	0.45	0.65	0.65	0.55	0.1	0.2	0.1	1		106	0.53	1.54	0.53	1.035	0.505	1.01	0.505	1
	2	0.3	1.46	0.43	0.88	0.45	1.16	0.58	0.775862		158	0.32	0.75	0.32	0.535	0.215	0.43	0.215	1		134	0.16	0.63	0.63	0.395	0.235	0.47	0.235	1		157	0.4	1.43	0.4	0.915	0.515	1.03	0.515	1
	78	0.29	1.17	0.33	0.73	0.4	0.88	0.44	0.909091		166	0.33	1.34	0.33	0.835	0.505	1.01	0.505	1		161	0.55	0.95	0.55	0.75	0.2	0.4	0.2	1		167	0.33	1.34	0.33	0.835	0.505	1.01	0.505	1
	11	0.22	1.24	1.24	0.73	0.51	1.02	0.51	1		169	0.53	1.5	0.53	1.015	0.485	0.97	0.485	1		165	0.13	0.92	0.92	0.525	0.395	0.79	0.395	1		172	0.37	1.02	0.37	0.695	0.325	0.65	0.325	1
	41	0.22	1.24	1.24	0.73	0.51	1.02	0.51	1		180	0.43	2	0.43	1.215	0.785	1.57	0.785	1		198	0.2	0.56	0.56	0.38	0.18	0.36	0.18	1		182	0.64	1.44	0.64	1.04	0.4	0.8	0.4	1
		Frequency (p')		Frequency (s')							Statistical analysis (Lognormal)
	Bin Centers	Ind.	Unind.	Ind.	Unind.						vtrB locus Uninduced			vtrB locus TDC induced				neutral locus Uninduced			neutral locus TDC induced
	0 - 0 .1	0	46	4	47						Best-fit values			Best-fit values				Best-fit values			Best-fit values
	0.1 - 0.2	0	36	1	41						A	9.964		A	71.82			A	9.216		A	50.25
	0.2 - 0.3	2	34	4	25						GeoMean	0.3333		GeoMean	1.07			GeoMean	0.3368		GeoMean	1.046
	0.3 - 0.4	1	33	2	30						GeoSD	2.555		GeoSD	1.257			GeoSD	2.835		GeoSD	1.338
	0.4 - 0.5	4	21	11	18						LnGeoMean	-1.099		LnGeoMean	0.0677			LnGeoMean	-1.088		LnGeoMean	0.04491
	0.5 - 0.6	6	14	13	13						LnGeoSD	0.9379		LnGeoSD	0.2287			LnGeoSD	1.042		LnGeoSD	0.291
	0.6 - 0.7	21	8	23	9						95% CI (profile likelihood)			95% CI (profile likelihood)				95% CI (profile likelihood)			95% CI (profile likelihood)
	0.7 - 0.8	34	5	42	7						A	7.779 to 12.22		A	60.55 to 175.4			A	7.768 to 10.70		A	41.16 to 649.5
	0.8 - 0.9	65	0	53	5						GeoMean	0.2565 to 0.5944		GeoMean	0.9696 to 1.702			GeoMean	0.2663 to 0.5570		GeoMean	0.9104 to 5.844
	0.9 - 1.0	67	3	47	5						GeoSD	2.047 to 4.632		GeoSD	1.175 to 1.497			GeoSD	2.266 to 4.800		GeoSD	1.198 to 2.220
	Total counted	200	200	200	200						LnGeoMean	-1.361 to -0.5203		LnGeoMean	-0.03088 to 0.5318			LnGeoMean	-1.323 to -0.5852		LnGeoMean	-0.09389 to 1.765
											LnGeoSD	0.7165 to 1.533		LnGeoSD	0.1616 to 0.4034			LnGeoSD	0.8181 to 1.569		LnGeoSD	0.1808 to 0.7975
	Graphs plotted in Prism 9 version 9.5.0										Goodness of Fit			Goodness of Fit				Goodness of Fit			Goodness of Fit
											Degrees of Freedom	7		Degrees of Freedom	7			Degrees of Freedom	7		Degrees of Freedom	7
											R squared	0.9184		R squared	0.9859			R squared	0.9569		R squared	0.964
											Sum of Squares	195.2		Sum of Squares	89.67			Sum of Squares	89.97		Sum of Squares	130.9
											Sy.x	5.28		Sy.x	3.579			Sy.x	3.585		Sy.x	4.325
											Constraints			Constraints				Constraints			Constraints
											A	A > 0		A	A > 0			A	A > 0		A	A > 0
											GeoMean	GeoMean > 0		GeoMean	GeoMean > 0			GeoMean	GeoMean > 0		GeoMean	GeoMean > 0
											GeoSD	GeoSD > 1		GeoSD	GeoSD > 1			GeoSD	GeoSD > 1		GeoSD	GeoSD > 1
											Number of points			Number of points				Number of points			Number of points
											# of X values	10		# of X values	10			# of X values	10		# of X values	10
											# Y values analyzed	10		# Y values analyzed	10			# Y values analyzed	10		# Y values analyzed	10
											Goodness of Fit is highlighted in yellow							Goodness of Fit is highlighted in yellow
Panel C	Image acquisition parameters for VPKK18 cells
	Product Version=OLYMPUS cellSens Dimension 3.2 (Build 23706)	[Channel 1]	[Channel 2]
		Channel Name=488 CSU 3.2X	Channel Name=561 CSU 3.2X
	[Image]	Emission Wavelength=508 nm	Emission Wavelength=615 nm
	Layer=488 CSU 3.2X, 561 CSU 3.2X	Excitation Wavelength=489 nm	Excitation Wavelength=595 nm
	Channel Count=2	Observation Method=488 CSU 3.2X	Observation Method=561 CSU 3.2X
	Z Spacing=0.1 µm	Observation Method Type=FL	Observation Method Type=FL
	Type=16 bit Grayscale	Exposure Time=300 ms	Exposure Time=300 ms
	Size (pixel)=1024 x 1024	Mirror (horizontal)=Yes	Mirror (horizontal)=Yes
	Size (calibrated)=41.6 µm x 41.6 µm	Mirror (vertical)=Yes	Mirror (vertical)=Yes
	Calibration (X)=40.625 nm/pixel	Mirror Cube=BF	Mirror Cube=BF
	Calibration (Y)=40.625 nm/pixel	Lamp Intensity (Reflected)=15.00 %	Lamp Intensity (Reflected)=15.00 %
	Total Magnification=320 x	Lamp Intensity (Transmission)=6.50 V	Lamp Intensity (Transmission)=6.50 V
		Lamp Status (Reflected)=Off	Lamp Status (Reflected)=Off
	[Microscope]	Lamp Status (Transmission)=On	Lamp Status (Transmission)=On
	Manufacturer=Olympus	Laser #3 Name=488	Laser #5 Name=561
	Microscope=IX83 P2ZF	Laser #3 Intensity=20.00 %	Laser #5 Intensity=20.00 %
	Objective Lens=UAPON OTIRF 100x / 1.49	Laser #3 Wavelength=488 nm	Laser #5 Wavelength=561 nm
	Objective Working Distance=100 µm	Polarizer=In	Polarizer=In
	Objective Description=UAPON OTIRF 100x / 1.49	Prism/Left Port Changer=Camera	Prism/Left Port Changer=Camera
	Numerical Aperture=1.49	CSU Camera Port=GLASS	CSU Camera Port=GLASS
	Objective Magnification=100 x	CSU Bypass=Confocal	CSU Bypass=Confocal
	Refractive Index=OIL (1.518)	CSU Disk State=On	CSU Disk State=On
	Zoom/Magnification=3.2 x	CSU Disk Speed=1500 rpm	CSU Disk Speed=1500 rpm
	Camera Adapter Magnification=1 x	CSU Disk Changer=SoRa	CSU Disk Changer=SoRa
	Device Configuration Name=UTSW Spinning Disk Configuration z4g4 2-19-20	CSU Aperture Lens=18.5 mm	CSU Aperture Lens=18.5 mm
		CSU Dichroic Mirror=405/488/561/640	CSU Dichroic Mirror=405/488/561/640
	[Camera]	CSU Filter Wheel #1=GFP	CSU Filter Wheel #1=TX RED
	Manufacturer=Hamamatsu	CSU Filter Wheel #2=GFP	CSU Filter Wheel #2=TX RED
	Camera Name=Hamamatsu ORCA-Flash4.0	Condenser=IX2-DIC100	Condenser=IX2-DIC100
	Binning=2 x 2	Aperture Stop (Transmission)=Max.	Aperture Stop (Transmission)=Max.
	Enhanced Dynamic Range=No	ZDC Dichroic Mirror=In	ZDC Dichroic Mirror=In
	Extended EM Gain Range=No
	HDR Enabled=No
	Pixel Clock=400 MHz
	Subarray=No
	Frame Transfer=No
	Hot Pixel Correction Mode=Standard
	Multi Channel Shift Correction=Off
	Pseudo Color Mode=Off
Panel D	Calculation of p' values for uninduced and TDC induced VPKK18 cells
	VPKK18 vtrB locus (uninduced)										VPKK18 vtrB locus (100 µM TDC induced)
	Cell ID	m1 (µm)	m2 (µm)	y (µm)	c (µm)	p	d	r	p'		Cell ID	m1 (µm)	m2 (µm)	y (µm)	c (µm)	p	d	r	p'
	40	0.29	1.19	0.74	0.74	0	0.9	0.45	0		11	0.31	1.21	0.76	0.76	0	0.9	0.45	0
	42	0.29	1.19	0.74	0.74	0	0.9	0.45	0		39	0.29	1.25	0.77	0.77	0	0.96	0.48	0
	51	0.24	1.22	0.73	0.73	0	0.98	0.49	0		136	0.25	1.19	0.72	0.72	0	0.94	0.47	0
	55	0.46	1.2	0.83	0.83	0	0.74	0.37	0		178	0.13	0.92	0.53	0.525	0.005	0.79	0.395	0.0126582
	64	0.16	0.98	0.57	0.57	0	0.82	0.41	0		16	0.45	1.38	0.9	0.915	0.015	0.93	0.465	0.0322581
	79	0.21	1.07	0.64	0.64	0	0.86	0.43	0		94	0.21	1.2	0.689	0.705	0.016	0.99	0.495	0.0323232
	75	0.16	0.66	0.41	0.41	5.55112e-17	0.5	0.25	2.22045e-16		25	0.37	1.41	0.91	0.89	0.02	1.04	0.52	0.0384615
	120	0.1	1.04	0.57	0.57	1.11022e-16	0.94	0.47	2.36218e-16		98	0.09	1.07	0.56	0.58	0.02	0.98	0.49	0.0408163
	16	0.53	1.35	0.94	0.94	1.11022e-16	0.82	0.41	2.70786e-16		111	0.26	1.24	0.77	0.75	0.02	0.98	0.49	0.0408163
	25	0.29	1.36	0.82	0.825	0.005	1.07	0.535	0.00934579		68	0.2	1.14	0.65	0.67	0.02	0.94	0.47	0.0425532
	150	0.13	1	0.56	0.565	0.005	0.87	0.435	0.0114943		138	0.16	1.1	0.65	0.63	0.02	0.94	0.47	0.0425532
	172	0.3	1.15	0.73	0.725	0.005	0.85	0.425	0.0117647		95	0.2	1.14	0.69	0.67	0.02	0.94	0.47	0.0425532
	135	0.25	1.06	0.65	0.655	0.005	0.81	0.405	0.0123457		30	0.37	1.5	0.96	0.935	0.025	1.13	0.565	0.0442478
	138	0.25	1.06	0.66	0.655	0.005	0.81	0.405	0.0123457		2	0.28	1.18	0.71	0.73	0.02	0.9	0.45	0.0444444
	176	0.33	1.06	0.7	0.695	0.005	0.73	0.365	0.0136986		29	0.33	1.44	0.86	0.885	0.025	1.11	0.555	0.045045
	87	0.2	0.89	0.54	0.545	0.005	0.69	0.345	0.0144928		18	0.5	1.38	0.92	0.94	0.02	0.88	0.44	0.0454545
	159	0.32	0.97	0.64	0.645	0.005	0.65	0.325	0.0153846		167	0.21	1.07	0.62	0.64	0.02	0.86	0.43	0.0465116
	77	0.33	0.8	0.56	0.565	0.005	0.47	0.235	0.0212766		3	0.32	1.27	0.77	0.795	0.025	0.95	0.475	0.0526316
	166	0.16	1.11	0.62	0.635	0.015	0.95	0.475	0.0315789		156	0.04	0.97	0.53	0.505	0.025	0.93	0.465	0.0537634
	167	0.33	1.28	0.79	0.805	0.015	0.95	0.475	0.0315789		173	0.21	0.91	0.54	0.56	0.02	0.7	0.35	0.0571429
	95	0.33	1.35	0.86	0.84	0.02	1.02	0.51	0.0392157		116	0.13	0.98	0.58	0.555	0.025	0.85	0.425	0.0588235
	165	0.17	0.88	0.51	0.525	0.015	0.71	0.355	0.0422535		160	0.1	1.1	0.63	0.6	0.03	1	0.5	0.06
	92	0.11	1.24	0.65	0.675	0.025	1.13	0.565	0.0442478		172	0.33	1.14	0.76	0.735	0.025	0.81	0.405	0.0617284
	136	0.48	1.59	1.06	1.035	0.025	1.11	0.555	0.045045		151	0.33	1.12	0.75	0.725	0.025	0.79	0.395	0.0632911
	115	0.09	0.97	0.51	0.53	0.02	0.88	0.44	0.0454545		86	0.21	1.11	0.69	0.66	0.03	0.9	0.45	0.0666667
	200	0.24	1.1	0.69	0.67	0.02	0.86	0.43	0.0465116		7	0.3	1.34	0.78	0.82	0.04	1.04	0.52	0.0769231
	190	0.23	1.09	0.64	0.66	0.02	0.86	0.43	0.0465116		22	0.31	1.27	0.83	0.79	0.04	0.96	0.48	0.0833333
	81	0.16	1.02	0.61	0.59	0.02	0.86	0.43	0.0465116		182	0.21	1.11	0.7	0.66	0.04	0.9	0.45	0.0888889
	173	0.16	1.02	0.57	0.59	0.02	0.86	0.43	0.0465116		92	0.12	1.02	0.53	0.57	0.04	0.9	0.45	0.0888889
	188	0.08	0.94	0.49	0.51	0.02	0.86	0.43	0.0465116		40	0.23	1.13	0.72	0.68	0.04	0.9	0.45	0.0888889
	156	0.28	1.14	0.69	0.71	0.02	0.86	0.43	0.0465116		28	0.29	1.28	0.74	0.785	0.045	0.99	0.495	0.0909091
	102	0.16	1.19	0.7	0.675	0.025	1.03	0.515	0.0485437		12	0.33	1.3	0.86	0.815	0.045	0.97	0.485	0.0927835
	68	0.24	1.06	0.63	0.65	0.02	0.82	0.41	0.0487805		126	0.33	1.17	0.79	0.75	0.04	0.84	0.42	0.0952381
	46	0.31	1.05	0.7	0.68	0.02	0.74	0.37	0.0540541		140	0.17	0.99	0.62	0.58	0.04	0.82	0.41	0.097561
	114	0.09	0.83	0.44	0.46	0.02	0.74	0.37	0.0540541		110	0.3	1.32	0.76	0.81	0.05	1.02	0.51	0.0980392
	122	0.1	1.2	0.62	0.65	0.03	1.1	0.55	0.0545455		166	0.13	0.91	0.48	0.52	0.04	0.78	0.39	0.102564
	137	0.11	0.98	0.52	0.545	0.025	0.87	0.435	0.0574713		150	0.11	1.19	0.71	0.65	0.06	1.08	0.54	0.111111
	101	0.29	1.14	0.689	0.715	0.026	0.85	0.425	0.0611765		50	0.13	0.85	0.45	0.49	0.04	0.72	0.36	0.111111
	117	0.34	0.98	0.64	0.66	0.02	0.64	0.32	0.0625		80	0.26	1.26	0.7	0.76	0.06	1	0.5	0.12
	27	0.42	1.3	0.83	0.86	0.03	0.88	0.44	0.0681818		88	0.26	1.26	0.7	0.76	0.06	1	0.5	0.12
	180	0.11	0.84	0.45	0.475	0.025	0.73	0.365	0.0684932		155	0.23	0.89	0.52	0.56	0.04	0.66	0.33	0.121212
	94	0.4	1.26	0.8	0.83	0.03	0.86	0.43	0.0697674		27	0.31	1.34	0.76	0.825	0.065	1.03	0.515	0.126214
	90	0.34	1.18	0.73	0.76	0.03	0.84	0.42	0.0714286		43	0.24	1.11	0.73	0.675	0.055	0.87	0.435	0.126437
	18	0.42	1.11	0.79	0.765	0.025	0.69	0.345	0.0724638		135	0.16	1.03	0.54	0.595	0.055	0.87	0.435	0.126437
	196	0.12	1.03	0.54	0.575	0.035	0.91	0.455	0.0769231		129	0.29	1.14	0.77	0.715	0.055	0.85	0.425	0.129412
	161	0.35	1	0.65	0.675	0.025	0.65	0.325	0.0769231		20	0.51	1.69	1.02	1.1	0.08	1.18	0.59	0.135593
	142	0.13	0.76	0.42	0.445	0.025	0.63	0.315	0.0793651		109	0.11	0.92	0.57	0.515	0.055	0.81	0.405	0.135802
	170	0.37	0.87	0.6	0.62	0.02	0.5	0.25	0.08		121	0.22	1.17	0.63	0.695	0.065	0.95	0.475	0.136842
	97	0.12	1.1	0.65	0.61	0.04	0.98	0.49	0.0816327		190	0.2	0.78	0.45	0.49	0.04	0.58	0.29	0.137931
	194	0.29	0.9	0.62	0.595	0.025	0.61	0.305	0.0819672		200	0.28	1.07	0.73	0.675	0.055	0.79	0.395	0.139241
	154	0.14	1.3	0.67	0.72	0.05	1.16	0.58	0.0862069		9	0.45	1.38	0.98	0.915	0.065	0.93	0.465	0.139785
	89	0.12	1.02	0.53	0.57	0.04	0.9	0.45	0.0888889		37	0.41	0.9	0.69	0.655	0.035	0.49	0.245	0.142857
	168	0.25	1.15	0.74	0.7	0.04	0.9	0.45	0.0888889		179	0.17	1.06	0.68	0.615	0.065	0.89	0.445	0.146067
	186	0.16	1.15	0.7	0.655	0.045	0.99	0.495	0.0909091		90	0.37	1.12	0.8	0.745	0.055	0.75	0.375	0.146667
	39	0.26	1.23	0.79	0.745	0.045	0.97	0.485	0.0927835		73	0.26	1.37	0.73	0.815	0.085	1.11	0.555	0.153153
	144	0.19	1.14	0.62	0.665	0.045	0.95	0.475	0.0947368		33	0.45	1.23	0.78	0.84	0.06	0.78	0.39	0.153846
	110	0.22	0.82	0.49	0.52	0.03	0.6	0.3	0.1		57	0.14	1.04	0.66	0.59	0.07	0.9	0.45	0.155556
	130	0.29	1.18	0.69	0.735	0.045	0.89	0.445	0.101124		125	0.24	1.05	0.71	0.645	0.065	0.81	0.405	0.160494
	71	0.37	1.33	0.8	0.85	0.05	0.96	0.48	0.104167		71	0.21	1.22	0.63	0.715	0.085	1.01	0.505	0.168317
	128	0.41	1.15	0.74	0.78	0.04	0.74	0.37	0.108108		4	0.3	1.31	0.72	0.805	0.085	1.01	0.505	0.168317
	70	0.27	1.08	0.72	0.675	0.045	0.81	0.405	0.111111		183	0.2	0.9	0.49	0.55	0.06	0.7	0.35	0.171429
	143	0.23	1.04	0.59	0.635	0.045	0.81	0.405	0.111111		32	0.05	1.26	0.55	0.655	0.105	1.21	0.605	0.173554
	84	0.19	1.07	0.58	0.63	0.05	0.88	0.44	0.113636		196	0.08	1	0.46	0.54	0.08	0.92	0.46	0.173913
	169	0.25	1.02	0.68	0.635	0.045	0.77	0.385	0.116883		105	0.21	0.84	0.58	0.525	0.055	0.63	0.315	0.174603
	54	0.47	1.15	0.77	0.81	0.04	0.68	0.34	0.117647		163	0.31	1.19	0.67	0.75	0.08	0.88	0.44	0.181818
	6	0.28	1.3	0.85	0.79	0.06	1.02	0.51	0.117647		21	0.46	1.39	0.84	0.925	0.085	0.93	0.465	0.182796
	47	0.32	1.16	0.69	0.74	0.05	0.84	0.42	0.119048		26	0.58	1.49	0.95	1.035	0.085	0.91	0.455	0.186813
	108	0.16	0.73	0.41	0.445	0.035	0.57	0.285	0.122807		19	0.22	1.21	0.81	0.715	0.095	0.99	0.495	0.191919
	132	0.33	1.06	0.65	0.695	0.045	0.73	0.365	0.123288		181	0.36	0.88	0.67	0.62	0.05	0.52	0.26	0.192308
	38	0.47	1.52	0.93	0.995	0.065	1.05	0.525	0.12381		31	0.2	1.02	0.69	0.61	0.08	0.82	0.41	0.195122
	9	0.26	1.11	0.74	0.685	0.055	0.85	0.425	0.129412		45	0.24	1.06	0.57	0.65	0.08	0.82	0.41	0.195122
	1	0.3	1.27	0.72	0.785	0.065	0.97	0.485	0.134021		84	0.12	1.14	0.53	0.63	0.1	1.02	0.51	0.196078
	158	0.28	0.93	0.65	0.605	0.045	0.65	0.325	0.138462		133	0.13	1.14	0.53	0.635	0.105	1.01	0.505	0.207921
	177	0.23	0.95	0.54	0.59	0.05	0.72	0.36	0.138889		17	0.32	1.42	0.74	0.87	0.13	1.1	0.55	0.236364
	65	0.18	1.04	0.55	0.61	0.06	0.86	0.43	0.139535		82	0.37	1.06	0.8	0.715	0.085	0.69	0.345	0.246377
	118	0.22	0.99	0.55	0.605	0.055	0.77	0.385	0.142857		24	0.33	1.21	0.88	0.77	0.11	0.88	0.44	0.25
	185	0.58	1.12	0.81	0.85	0.04	0.54	0.27	0.148148		63	0.31	1.03	0.58	0.67	0.09	0.72	0.36	0.25
	10	0.25	1.12	0.62	0.685	0.065	0.87	0.435	0.149425		199	0.29	1.15	0.61	0.72	0.11	0.86	0.43	0.255814
	134	0.25	0.84	0.59	0.545	0.045	0.59	0.295	0.152542		177	0.25	0.71	0.54	0.48	0.06	0.46	0.23	0.26087
	99	0.12	0.9	0.57	0.51	0.06	0.78	0.39	0.153846		44	0.21	1.14	0.8	0.675	0.125	0.93	0.465	0.268817
	60	0.17	1.26	0.63	0.715	0.085	1.09	0.545	0.155963		75	0.16	0.93	0.65	0.545	0.105	0.77	0.385	0.272727
	195	0.33	0.9	0.66	0.615	0.045	0.57	0.285	0.157895		152	0.51	1.01	0.83	0.76	0.07	0.5	0.25	0.28
	157	0.3	1.11	0.77	0.705	0.065	0.81	0.405	0.160494		108	0.13	1.03	0.45	0.58	0.13	0.9	0.45	0.288889
	116	0.08	0.89	0.42	0.485	0.065	0.81	0.405	0.160494		81	0.31	1.07	0.58	0.69	0.11	0.76	0.38	0.289474
	199	0.25	1.06	0.59	0.655	0.065	0.81	0.405	0.160494		89	0.31	1.07	0.58	0.69	0.11	0.76	0.38	0.289474
	74	0.29	1.15	0.65	0.72	0.07	0.86	0.43	0.162791		42	0.1	1.09	0.74	0.595	0.145	0.99	0.495	0.292929
	45	0.28	1.26	0.69	0.77	0.08	0.98	0.49	0.163265		70	0.21	1.09	0.52	0.65	0.13	0.88	0.44	0.295455
	107	0.29	1.01	0.59	0.65	0.06	0.72	0.36	0.166667		188	0.21	1.09	0.78	0.65	0.13	0.88	0.44	0.295455
	104	0.24	0.65	0.41	0.445	0.035	0.41	0.205	0.170732		6	0.27	1.15	0.58	0.71	0.13	0.88	0.44	0.295455
	109	0.2	1.07	0.56	0.635	0.075	0.87	0.435	0.172414		165	0.15	1.12	0.78	0.635	0.145	0.97	0.485	0.298969
	145	0.26	1.01	0.57	0.635	0.065	0.75	0.375	0.173333		115	0.16	1.11	0.49	0.635	0.145	0.95	0.475	0.305263
	189	0.42	1.22	0.75	0.82	0.07	0.8	0.4	0.175		144	0.17	1.15	0.81	0.66	0.15	0.98	0.49	0.306122
	121	0.33	1.13	0.66	0.73	0.07	0.8	0.4	0.175		170	0.3	1.29	0.64	0.795	0.155	0.99	0.495	0.313131
	149	0.2	1.05	0.55	0.625	0.075	0.85	0.425	0.176471		103	0.37	1.25	0.67	0.81	0.14	0.88	0.44	0.318182
	98	0.3	1.15	0.65	0.725	0.075	0.85	0.425	0.176471		10	0.35	1.26	0.66	0.805	0.145	0.91	0.455	0.318681
	7	0.37	1.27	0.74	0.82	0.08	0.9	0.45	0.177778		134	0.2	1.14	0.82	0.67	0.15	0.94	0.47	0.319149
	28	0.41	1.22	0.89	0.815	0.075	0.81	0.405	0.185185		143	0.16	1.13	0.49	0.645	0.155	0.97	0.485	0.319588
	151	0.17	1.08	0.71	0.625	0.085	0.91	0.455	0.186813		36	0.16	0.81	0.59	0.485	0.105	0.65	0.325	0.323077
	36	0.11	1.07	0.5	0.59	0.09	0.96	0.48	0.1875		149	0.11	0.91	0.64	0.51	0.13	0.8	0.4	0.325
	152	0.37	1.07	0.65	0.72	0.07	0.7	0.35	0.2		147	0.09	1.01	0.4	0.55	0.15	0.92	0.46	0.326087
	82	0.09	1.04	0.47	0.565	0.095	0.95	0.475	0.2		56	0.31	1.12	0.85	0.715	0.135	0.81	0.405	0.333333
	12	0.28	1.13	0.79	0.705	0.085	0.85	0.425	0.2		72	0.22	1.12	0.82	0.67	0.15	0.9	0.45	0.333333
	35	0.05	1.11	0.69	0.58	0.11	1.06	0.53	0.207547		52	0.11	0.92	0.65	0.515	0.135	0.81	0.405	0.333333
	175	0.29	1.1	0.78	0.695	0.085	0.81	0.405	0.209877		23	0.29	1.28	0.62	0.785	0.165	0.99	0.495	0.333333
	88	0.34	1.18	0.67	0.76	0.09	0.84	0.42	0.214286		141	0.04	1.03	0.37	0.535	0.165	0.99	0.495	0.333333
	62	0.27	1.34	0.69	0.805	0.115	1.07	0.535	0.214953		175	0.34	1.22	0.63	0.78	0.15	0.88	0.44	0.340909
	106	0.21	1	0.52	0.605	0.085	0.79	0.395	0.21519		99	0.16	0.89	0.65	0.525	0.125	0.73	0.365	0.342466
	66	0.25	1.2	0.83	0.725	0.105	0.95	0.475	0.221053		189	0.14	0.72	0.53	0.43	0.1	0.58	0.29	0.344828
	37	0.3	1.3	0.689	0.8	0.111	1	0.5	0.222		13	0.28	1.38	1.02	0.83	0.19	1.1	0.55	0.345455
	191	0.31	1.11	0.8	0.71	0.09	0.8	0.4	0.225		58	0.41	1.39	0.73	0.9	0.17	0.98	0.49	0.346939
	119	0.29	1.22	0.86	0.755	0.105	0.93	0.465	0.225806		130	0.17	0.91	0.41	0.54	0.13	0.74	0.37	0.351351
	69	0.17	0.92	0.46	0.545	0.085	0.75	0.375	0.226667		55	0.08	1.13	0.79	0.605	0.185	1.05	0.525	0.352381
	8	0.42	1.1	0.68	0.76	0.08	0.68	0.34	0.235294		47	0.25	0.78	0.61	0.515	0.095	0.53	0.265	0.358491
	78	0.23	0.97	0.51	0.6	0.09	0.74	0.37	0.243243		169	0.41	1.07	0.62	0.74	0.12	0.66	0.33	0.363636
	131	0.37	0.74	0.6	0.555	0.045	0.37	0.185	0.243243		46	0.2	0.86	0.65	0.53	0.12	0.66	0.33	0.363636
	21	0.28	1.26	0.89	0.77	0.12	0.98	0.49	0.244898		53	0.18	1.16	0.49	0.67	0.18	0.98	0.49	0.367347
	30	0.28	1.26	0.89	0.77	0.12	0.98	0.49	0.244898		54	0.31	0.88	0.49	0.595	0.105	0.57	0.285	0.368421
	126	0.53	1.06	0.86	0.795	0.065	0.53	0.265	0.245283		185	0.33	1.22	0.61	0.775	0.165	0.89	0.445	0.370787
	155	0.17	0.73	0.52	0.45	0.07	0.56	0.28	0.25		5	0.33	1.35	0.65	0.84	0.19	1.02	0.51	0.372549
	76	0.25	1.03	0.74	0.64	0.1	0.78	0.39	0.25641		48	0.29	1.09	0.54	0.69	0.15	0.8	0.4	0.375
	91	0.05	1.02	0.41	0.535	0.125	0.97	0.485	0.257732		174	0.37	1.27	0.99	0.82	0.17	0.9	0.45	0.377778
	112	0.14	1.03	0.47	0.585	0.115	0.89	0.445	0.258427		118	0.24	1.18	0.53	0.71	0.18	0.94	0.47	0.382979
	113	0.39	1.31	0.97	0.85	0.12	0.92	0.46	0.26087		64	0.15	0.93	0.69	0.54	0.15	0.78	0.39	0.384615
	105	0.2	1.18	0.82	0.69	0.13	0.98	0.49	0.265306		34	0.41	1.06	0.86	0.735	0.125	0.65	0.325	0.384615
	83	0.16	1.06	0.49	0.61	0.12	0.9	0.45	0.266667		119	0.37	1.02	0.57	0.695	0.125	0.65	0.325	0.384615
	179	0.24	1.14	0.57	0.69	0.12	0.9	0.45	0.266667		85	0.23	0.98	0.75	0.605	0.145	0.75	0.375	0.386667
	32	0.15	1.08	0.74	0.615	0.125	0.93	0.465	0.268817		93	0.23	0.98	0.75	0.605	0.145	0.75	0.375	0.386667
	17	0.33	1.1	0.82	0.715	0.105	0.77	0.385	0.272727		131	0.11	1.02	0.75	0.565	0.185	0.91	0.455	0.406593
	174	0.26	1.2	0.6	0.73	0.13	0.94	0.47	0.276596		96	0.3	1.2	0.56	0.75	0.19	0.9	0.45	0.422222
	193	0.31	1.04	0.78	0.675	0.105	0.73	0.365	0.287671		62	0.13	0.58	0.45	0.355	0.095	0.45	0.225	0.422222
	184	0.17	0.76	0.55	0.465	0.085	0.59	0.295	0.288136		137	0.08	0.95	0.7	0.515	0.185	0.87	0.435	0.425287
	29	0.32	1.22	0.64	0.77	0.13	0.9	0.45	0.288889		69	0.33	1.18	0.57	0.755	0.185	0.85	0.425	0.435294
	192	0.16	1.06	0.74	0.61	0.13	0.9	0.45	0.288889		184	0.15	1.04	0.79	0.595	0.195	0.89	0.445	0.438202
	160	0.16	0.98	0.45	0.57	0.12	0.82	0.41	0.292683		112	0.08	0.94	0.7	0.51	0.19	0.86	0.43	0.44186
	85	0.16	1.07	0.48	0.615	0.135	0.91	0.455	0.296703		79	0.36	1.3	0.62	0.83	0.21	0.94	0.47	0.446809
	187	0.21	1.04	0.5	0.625	0.125	0.83	0.415	0.301205		87	0.36	1.3	0.62	0.83	0.21	0.94	0.47	0.446809
	171	0.24	0.93	0.689	0.585	0.104	0.69	0.345	0.301449		157	0.14	0.98	0.75	0.56	0.19	0.84	0.42	0.452381
	14	0.37	1.43	1.06	0.9	0.16	1.06	0.53	0.301887		102	0.15	1.26	0.45	0.705	0.255	1.11	0.555	0.459459
	141	0.22	1.08	0.52	0.65	0.13	0.86	0.43	0.302326		65	0.33	1.11	0.54	0.72	0.18	0.78	0.39	0.461538
	147	0.36	0.82	0.66	0.59	0.07	0.46	0.23	0.304348		74	0.37	1.15	0.58	0.76	0.18	0.78	0.39	0.461538
	178	0.33	1.02	0.57	0.675	0.105	0.69	0.345	0.304348		154	0.21	1.14	0.89	0.675	0.215	0.93	0.465	0.462366
	146	0.32	1.1	0.59	0.71	0.12	0.78	0.39	0.307692		67	0.17	0.99	0.39	0.58	0.19	0.82	0.41	0.463415
	61	0.33	1.26	0.65	0.795	0.145	0.93	0.465	0.311828		117	0.17	1.07	0.41	0.62	0.21	0.9	0.45	0.466667
	26	0.25	1.21	0.58	0.73	0.15	0.96	0.48	0.3125		60	0.11	0.9	0.69	0.505	0.185	0.79	0.395	0.468354
	164	0.29	1.25	0.62	0.77	0.15	0.96	0.48	0.3125		49	0.29	1.08	0.5	0.685	0.185	0.79	0.395	0.468354
	111	0.37	1.1	0.85	0.735	0.115	0.73	0.365	0.315068		139	0.16	0.95	0.74	0.555	0.185	0.79	0.395	0.468354
	59	0.35	1.26	0.66	0.805	0.145	0.91	0.455	0.318681		192	0.11	0.94	0.72	0.525	0.195	0.83	0.415	0.46988
	63	0.22	1.05	0.5	0.635	0.135	0.83	0.415	0.325301		162	0.28	1.12	0.9	0.7	0.2	0.84	0.42	0.47619
	103	0.2	1.06	0.49	0.63	0.14	0.86	0.43	0.325581		153	0.33	1.14	0.93	0.735	0.195	0.81	0.405	0.481481
	24	0.28	1.14	0.57	0.71	0.14	0.86	0.43	0.325581		145	0.25	1.22	0.5	0.735	0.235	0.97	0.485	0.484536
	67	0.2	1.1	0.5	0.65	0.15	0.9	0.45	0.333333		186	0.21	1.03	0.82	0.62	0.2	0.82	0.41	0.487805
	197	0.28	1.12	0.56	0.7	0.14	0.84	0.42	0.333333		158	0.27	1.17	0.5	0.72	0.22	0.9	0.45	0.488889
	198	0.05	0.92	0.34	0.485	0.145	0.87	0.435	0.333333		187	0.38	1.41	0.64	0.895	0.255	1.03	0.515	0.495146
	93	0.27	0.94	0.72	0.605	0.115	0.67	0.335	0.343284		113	0.13	0.85	0.31	0.49	0.18	0.72	0.36	0.5
	73	0.41	1.02	0.82	0.715	0.105	0.61	0.305	0.344262		77	0.34	1.02	0.51	0.68	0.17	0.68	0.34	0.5
	44	0.37	1.51	1.14	0.94	0.2	1.14	0.57	0.350877		97	0.3	0.98	0.81	0.64	0.17	0.68	0.34	0.5
	48	0.41	1.43	1.1	0.92	0.18	1.02	0.51	0.352941		120	0.13	0.98	0.77	0.555	0.215	0.85	0.425	0.505882
	140	0.21	0.77	0.39	0.49	0.1	0.56	0.28	0.357143		195	0.25	0.9	0.74	0.575	0.165	0.65	0.325	0.507692
	31	0.16	1.19	0.49	0.675	0.185	1.03	0.515	0.359223		198	0.2	1.06	0.41	0.63	0.22	0.86	0.43	0.511628
	3	0.31	1.28	0.97	0.795	0.175	0.97	0.485	0.360825		41	0.32	1.59	0.63	0.955	0.325	1.27	0.635	0.511811
	11	0.2	1.11	0.49	0.655	0.165	0.91	0.455	0.362637		1	0.48	1.21	1.04	0.845	0.195	0.73	0.365	0.534247
	2	0.33	1.22	0.61	0.775	0.165	0.89	0.445	0.370787		107	0.32	1.1	0.5	0.71	0.21	0.78	0.39	0.538462
	19	0.28	1.18	0.56	0.73	0.17	0.9	0.45	0.377778		171	0.12	1.02	0.82	0.57	0.25	0.9	0.45	0.555556
	52	0.33	1.23	0.95	0.78	0.17	0.9	0.45	0.377778		83	0.28	1.18	0.98	0.73	0.25	0.9	0.45	0.555556
	15	0.37	1.27	0.65	0.82	0.17	0.9	0.45	0.377778		91	0.28	1.18	0.98	0.73	0.25	0.9	0.45	0.555556
	53	0.38	1.25	0.65	0.815	0.165	0.87	0.435	0.37931		35	0.39	1.39	0.61	0.89	0.28	1	0.5	0.56
	153	0.32	1.03	0.54	0.675	0.135	0.71	0.355	0.380282		132	0.13	1.13	0.91	0.63	0.28	1	0.5	0.56
	162	0.23	1.27	0.95	0.75	0.2	1.04	0.52	0.384615		127	0.15	1.02	0.83	0.585	0.245	0.87	0.435	0.563218
	139	0.33	1.15	0.58	0.74	0.16	0.82	0.41	0.390244		100	0.41	1.39	0.61	0.9	0.29	0.98	0.49	0.591837
	127	0.26	0.92	0.46	0.59	0.13	0.66	0.33	0.393939		191	0.25	1.23	0.45	0.74	0.29	0.98	0.49	0.591837
	58	0.27	1.19	0.54	0.73	0.19	0.92	0.46	0.413043		51	0.04	1.12	0.9	0.58	0.32	1.08	0.54	0.592593
	181	0.39	1.18	0.62	0.785	0.165	0.79	0.395	0.417722		194	0.22	1.06	0.89	0.64	0.25	0.84	0.42	0.595238
	80	0.28	1.14	0.53	0.71	0.18	0.86	0.43	0.418605		128	0.3	1.16	0.47	0.73	0.26	0.86	0.43	0.604651
	163	0.16	1.06	0.42	0.61	0.19	0.9	0.45	0.422222		114	0.15	0.87	0.73	0.51	0.22	0.72	0.36	0.611111
	183	0.23	1.03	0.46	0.63	0.17	0.8	0.4	0.425		106	0.19	0.93	0.79	0.56	0.23	0.74	0.37	0.621622
	129	0.28	1.05	0.83	0.665	0.165	0.77	0.385	0.428571		66	0.3	0.99	0.43	0.645	0.215	0.69	0.345	0.623188
	123	0.37	1.22	0.61	0.795	0.185	0.85	0.425	0.435294		78	0.46	1.12	0.58	0.79	0.21	0.66	0.33	0.636364
	72	0.3	1.19	0.55	0.745	0.195	0.89	0.445	0.438202		38	0.41	1.31	0.57	0.86	0.29	0.9	0.45	0.644444
	148	0.24	0.89	0.42	0.565	0.145	0.65	0.325	0.446154		15	0.32	1.22	0.48	0.77	0.29	0.9	0.45	0.644444
	43	0.34	1.28	0.6	0.81	0.21	0.94	0.47	0.446809		159	0.33	1.12	0.47	0.725	0.255	0.79	0.395	0.64557
	86	0.23	1.04	0.45	0.635	0.185	0.81	0.405	0.45679		146	0.29	0.8	0.38	0.545	0.165	0.51	0.255	0.647059
	182	0.28	1.13	0.51	0.705	0.195	0.85	0.425	0.458824		8	0.28	1.36	0.47	0.82	0.35	1.08	0.54	0.648148
	133	0.37	1.26	1.02	0.815	0.205	0.89	0.445	0.460674		123	0.14	0.94	0.8	0.54	0.26	0.8	0.4	0.65
	5	0.37	1.78	0.75	1.075	0.325	1.41	0.705	0.460993		164	0.58	1.16	0.68	0.87	0.19	0.58	0.29	0.655172
	96	0.37	1.28	1.04	0.825	0.215	0.91	0.455	0.472527		142	0.21	1.15	0.99	0.68	0.31	0.94	0.47	0.659574
	33	0.38	1.18	0.59	0.78	0.19	0.8	0.4	0.475		104	0.3	1.08	0.43	0.69	0.26	0.78	0.39	0.666667
	20	0.21	1.2	0.95	0.705	0.245	0.99	0.495	0.494949		148	0.23	1.16	1.02	0.695	0.325	0.93	0.465	0.698925
	125	0.23	0.95	0.41	0.59	0.18	0.72	0.36	0.5		61	0.34	0.94	0.85	0.64	0.21	0.6	0.3	0.7
	23	0.33	1.3	1.06	0.815	0.245	0.97	0.485	0.505155		122	0.15	0.84	0.74	0.495	0.245	0.69	0.345	0.710145
	124	0.29	1.14	0.93	0.715	0.215	0.85	0.425	0.505882		197	0.43	1.19	0.54	0.81	0.27	0.76	0.38	0.710526
	4	0.25	1.13	0.92	0.69	0.23	0.88	0.44	0.522727		76	0.24	1.14	0.37	0.69	0.32	0.9	0.45	0.711111
	34	0.34	1.23	1.02	0.785	0.235	0.89	0.445	0.52809		176	0.37	1.02	0.93	0.695	0.235	0.65	0.325	0.723077
	57	0.29	1.15	0.49	0.72	0.23	0.86	0.43	0.534884		59	0.12	1.1	0.25	0.61	0.36	0.98	0.49	0.734694
	50	0.33	1.02	0.86	0.675	0.185	0.69	0.345	0.536232		161	0.25	0.9	0.33	0.575	0.245	0.65	0.325	0.753846
	41	0.33	1.28	1.07	0.805	0.265	0.95	0.475	0.557895		14	0.26	1.2	1.09	0.73	0.36	0.94	0.47	0.765957
	56	0.37	1.1	0.94	0.735	0.205	0.73	0.365	0.561644		124	0.08	0.77	0.69	0.425	0.265	0.69	0.345	0.768116
	49	0.33	1.31	0.53	0.82	0.29	0.98	0.49	0.591837		180	0.05	0.83	0.74	0.44	0.3	0.78	0.39	0.769231
	100	0.21	1.21	1.01	0.71	0.3	1	0.5	0.6		101	0.17	1.16	1.05	0.665	0.385	0.99	0.495	0.777778
	13	0.39	1.11	0.53	0.75	0.22	0.72	0.36	0.611111		193	0.41	0.98	0.45	0.695	0.245	0.57	0.285	0.859649
	22	0.57	1.46	1.46	1.015	0.445	0.89	0.445	1		168	0.55	1.02	0.55	0.785	0.235	0.47	0.235	1
		Frequency (p')							Statistical analysis (Lognormal)
	Bin Centers	Ind.	Unind.						vtrB locus Uninduced			vtrB locus TDC induced
	0 - 0 .1	35	56						Best-fit values			Best-fit values
	0.1 - 0.2	37	43						A	10.5		A	10.2
	0.2 - 0.3	18	36						GeoMean	0.2659		GeoMean	0.4514
	0.3 - 0.4	37	35						GeoSD	2.337		GeoSD	2.745
	0.4 - 0.5	26	17						LnGeoMean	-1.325		LnGeoMean	-0.7953
	0.5 - 0.6	19	10						LnGeoSD	0.849		LnGeoSD	1.01
	0.6 - 0.7	15	2						95% CI (profile likelihood)			95% CI (profile likelihood)
	0.7 - 0.8	11	0						A	7.982 to 13.08		A	6.651 to ???
	0.8 - 0.9	1	0						GeoMean	0.2102 to 0.3864		GeoMean	0.2756 to ???
	0.9 - 1.0	1	1						GeoSD	1.905 to 3.936		GeoSD	1.940 to ???
	Total counted	200	200						LnGeoMean	-1.560 to -0.9509		LnGeoMean	-1.289 to ???
									LnGeoSD	0.6443 to 1.370		LnGeoSD	0.6629 to ???
									Goodness of Fit			Goodness of Fit
									Degrees of Freedom	7		Degrees of Freedom	7
									R squared	0.9296		R squared	0.7221
									Sum of Squares	274.4		Sum of Squares	464.7
									Sy.x	6.261		Sy.x	8.147
									Constraints			Constraints
									A	A > 0		A	A > 0
									GeoMean	GeoMean > 0		GeoMean	GeoMean > 0
									GeoSD	GeoSD > 1		GeoSD	GeoSD > 1
									Number of points			Number of points
									# of X values	10		# of X values	10
									# Y values analyzed	10		# Y values analyzed	10
									Goodness of Fit is highlighted in yellow

## Sheet: Suppl. Fig. 3a-c
Data presented below correspond to the representative biological replicates shown Supplementary Fig. 3a-c
Raw images corresponding to Supplementary Fig. 3a-c were processed using the constrained iterative deconvolution algorithm (TruSight 3D deconvolution module) of the Olympus cellSens Dimension software as part of the Olympus Spin-SR Spinning Disk Confocal Microscope System. Raw data available upon request.
Panel A	Image acquisition parameters for SC295 cells (Widefield)
	Product Version=OLYMPUS cellSens Dimension 3.2 (Build 23706)	[Channel 1]	[Channel 2]
		Channel Name=GFP WF	Channel Name=CFP WF
	[Image]	Emission Wavelength=508 nm	Emission Wavelength=477 nm
	Layer=GFP WF, CFP WF	Excitation Wavelength=489 nm	Excitation Wavelength=434 nm
	Channel Count=2	Observation Method=GFP WF	Observation Method=CFP WF
	Z Spacing=0.1 µm	Observation Method Type=FL	Observation Method Type=FL
	Type=16 bit Grayscale	Exposure Time=300 ms	Exposure Time=300 ms
	Size (pixel)=2048 x 2048	Mirror (horizontal)=Yes	Mirror (horizontal)=Yes
	Size (calibrated)=133.1 µm x 133.1 µm	Mirror (vertical)=Yes	Mirror (vertical)=Yes
	Calibration (X)=65 nm/pixel	Mirror Cube=GFP	Mirror Cube=CFP
	Calibration (Y)=65 nm/pixel	Lamp Intensity (Reflected)=5.00 %	Lamp Intensity (Reflected)=5.00 %
	Total Magnification=100 x	Lamp Intensity (Transmission)=6.50 V	Lamp Intensity (Transmission)=6.50 V
		Lamp Status (Reflected)=On	Lamp Status (Reflected)=On
	[Microscope]	Lamp Status (Transmission)=On	Lamp Status (Transmission)=On
	Manufacturer=Olympus	Laser #9 Name=488	Laser #7 Name=405
	Microscope=IX83 P2ZF	Laser #9 Intensity=99.91 %	Laser #7 Intensity=99.91 %
	Objective Lens=UAPON OTIRF 100x / 1.49	Laser #9 Wavelength=488 nm	Laser #7 Wavelength=405 nm
	Objective Working Distance=100 µm	Polarizer=In	Polarizer=In
	Objective Description=UAPON OTIRF 100x / 1.49	Prism/Left Port Changer=Camera	Prism/Left Port Changer=Camera
	Numerical Aperture=1.49	CSU Camera Port=GLASS	CSU Camera Port=GLASS
	Objective Magnification=100 x	CSU Bypass=Widefield	CSU Bypass=Widefield
	Refractive Index=OIL (1.518)	CSU Disk State=On	CSU Disk State=On
	Zoom/Magnification=1 x	CSU Disk Speed=4000 rpm	CSU Disk Speed=4000 rpm
	Camera Adapter Magnification=1 x	CSU Disk Changer=SoRa	CSU Disk Changer=SoRa
	Device Configuration Name=UTSW Spinning Disk Configuration z4g4 2-19-20	CSU Aperture Lens=18.5 mm	CSU Aperture Lens=18.5 mm
		CSU Dichroic Mirror=405/488/561/640	CSU Dichroic Mirror=405/488/561/640
	[Camera]	CSU Filter Wheel #1=OPEN	CSU Filter Wheel #1=OPEN
	Manufacturer=Hamamatsu	CSU Filter Wheel #2=OPEN	CSU Filter Wheel #2=OPEN
	Camera Name=Hamamatsu ORCA-Flash4.0	Condenser=IX2-DIC100	Condenser=IX2-DIC100
	Binning=1 x 1	Aperture Stop (Transmission)=Max.	Aperture Stop (Transmission)=Max.
	Enhanced Dynamic Range=No	ZDC Dichroic Mirror=In	ZDC Dichroic Mirror=In
	Extended EM Gain Range=No
	HDR Enabled=No
	Pixel Clock=400 MHz
	Subarray=No
	Frame Transfer=No
	Hot Pixel Correction Mode=Standard
	Multi Channel Shift Correction=Off
	Pseudo Color Mode=Off
Panel B	Colocalization of vtrB locus and VtrB and calculation of Pearson's R value
	% zero-zero pixels: 0.03
	% saturated ch1 pixels: 0.48
	% saturated ch2 pixels: 0.55
	Channel 1 Max: 255.000
	Channel 2 Max: 255.000
	Channel 1 Min: 0.000
	Channel 2 Min: 0.000
	Channel 1 Mean: 8.910
	Channel 2 Mean: 4.263
	Channel 1 Integrated (Sum) Intensity: 11742555.000
	Channel 2 Integrated (Sum) Intensity: 5617569.000
	Mask Type Used: none
	Mask ID Used: 174877817
	m (slope): 0.87
	b (y-intercept): -3.50
	b to y-mean ratio: -0.82
	Ch1 Max Threshold: 206.00
	Ch2 Max Threshold: 176.00
	Threshold regression: Costes
	Pearson's R value (no threshold): 0.93
	Pearson's R value (below threshold): 0.86
	Pearson's R value (above threshold): 0.46
	Li's ICQ value: 0.415
	Spearman's rank correlation value: 0.91200183
	Spearman's correlation t-statistic: 2552.4444
	t-statistic degrees of freedom: 1317902.000
	Manders' M1 (Above zero intensity of Ch2): 1.000
	Manders' M2 (Above zero intensity of Ch1): 0.999
	Manders' tM1 (Above autothreshold of Ch2): 0.091
	Manders' tM2 (Above autothreshold of Ch1): 0.170
	Kendall's Tau-b rank correlation value: 0.8587
	Costes P-Value: 1.00
	Costes Shuffled Mean: 0.00
	Costes Shuffled Std.D.: 0.01
	Ratio of rand. Pearsons >= actual Pearsons value : 0.00
	Pixel intensity correlations and colocalizations coefficient calculations were done using Coloc 2 version 3.0.5. Scatter plot of pixel intensities plotted in ScatterJn version 1.0. Both the Coloc 2 and ScatterJn modules were run in ImageJ2 version 2.9.0 (build 133148d777).
Panel C		# vtrB locus puncta	# VtrB puncta	# colocalized puncta	# cells counted
	Rep1	441	316	263	393
	Rep2	360	322	290	322
	Rep3	511	371	241	349
	Mean	437.333	336.333	264.667	354.667
	SD	75.5667	30.1717	24.5425	35.8376
	Graphs plotted in Prism 9 version 9.5.0

## Sheet: Suppl. Fig. 6a-c
Data presented below correspond to the representative biological replicates shown Supplementary Fig. 6a-c
Raw images corresponding to Supplementary Fig. 6a-c were processed using the constrained iterative deconvolution algorithm (TruSight 3D deconvolution module) of the Olympus cellSens Dimension software as part of the Olympus Spin-SR Spinning Disk Confocal Microscope System. Raw data available upon request.
Panel A	Image acquisition parameters for VPKK19 cells (Widefield)
	Product Version=OLYMPUS cellSens Dimension 3.2 (Build 23706)	[Channel 1]	[Channel 2]
		Channel Name=GFP WF	Channel Name=CY5 WF
	[Image]	Emission Wavelength=508 nm	Emission Wavelength=670 nm
	Layer=GFP WF, CY5 WF	Excitation Wavelength=489 nm	Excitation Wavelength=625 nm
	Channel Count=2	Observation Method=GFP WF	Observation Method=CY5 WF
	Z Spacing=0.1 µm	Observation Method Type=FL	Observation Method Type=FL
	Type=16 bit Grayscale	Exposure Time=300 ms	Exposure Time=300 ms
	Size (pixel)=2048 x 2048	Mirror (horizontal)=Yes	Mirror (horizontal)=Yes
	Size (calibrated)=133.1 µm x 133.1 µm	Mirror (vertical)=Yes	Mirror (vertical)=Yes
	Calibration (X)=65 nm/pixel	Mirror Cube=GFP	Mirror Cube=TIRF
	Calibration (Y)=65 nm/pixel	Lamp Intensity (Reflected)=5.00 %	Lamp Intensity (Reflected)=5.00 %
	Total Magnification=100 x	Lamp Intensity (Transmission)=6.50 V	Lamp Intensity (Transmission)=6.50 V
		Lamp Status (Reflected)=On	Lamp Status (Reflected)=On
	[Microscope]	Lamp Status (Transmission)=On	Lamp Status (Transmission)=On
	Manufacturer=Olympus	Laser #9 Name=488	Laser #10 Name=640
	Microscope=IX83 P2ZF	Laser #9 Intensity=99.91 %	Laser #10 Intensity=32.81 %
	Objective Lens=UAPON OTIRF 100x / 1.49	Laser #9 Wavelength=488 nm	Laser #10 Wavelength=640 nm
	Objective Working Distance=100 µm	Polarizer=In	Polarizer=In
	Objective Description=UAPON OTIRF 100x / 1.49	Prism/Left Port Changer=Camera	Prism/Left Port Changer=Camera
	Numerical Aperture=1.49	CSU Camera Port=GLASS	CSU Camera Port=GLASS
	Objective Magnification=100 x	CSU Bypass=Widefield	CSU Bypass=Widefield
	Refractive Index=OIL (1.518)	CSU Disk State=On	CSU Disk State=On
	Zoom/Magnification=1 x	CSU Disk Speed=4000 rpm	CSU Disk Speed=4000 rpm
	Camera Adapter Magnification=1 x	CSU Disk Changer=SoRa	CSU Disk Changer=SoRa
	Device Configuration Name=UTSW Spinning Disk Configuration z4g4 2-19-20	CSU Aperture Lens=18.5 mm	CSU Aperture Lens=18.5 mm
		CSU Dichroic Mirror=405/488/561/640	CSU Dichroic Mirror=405/488/561/640
	[Camera]	CSU Filter Wheel #1=OPEN	CSU Filter Wheel #1=OPEN
	Manufacturer=Hamamatsu	CSU Filter Wheel #2=OPEN	CSU Filter Wheel #2=OPEN
	Camera Name=Hamamatsu ORCA-Flash4.0	Condenser=IX2-DIC100	Condenser=IX2-DIC100
	Binning=1 x 1	Aperture Stop (Transmission)=Max.	Aperture Stop (Transmission)=Max.
	Enhanced Dynamic Range=No	ZDC Dichroic Mirror=In	ZDC Dichroic Mirror=In
	Extended EM Gain Range=No
	HDR Enabled=No
	Pixel Clock=400 MHz
	Subarray=No
	Frame Transfer=No
	Hot Pixel Correction Mode=Standard
	Multi Channel Shift Correction=Off
	Pseudo Color Mode=Off
Panel B	Colocalization of VtrB and T3SS2 needles and calculation of Pearson's R value
	% zero-zero pixels: 74.22
	% saturated ch1 pixels: 0.44
	% saturated ch2 pixels: 0.55
	Channel 1 Max: 255.000
	Channel 2 Max: 255.000
	Channel 1 Min: 0.000
	Channel 2 Min: 0.000
	Channel 1 Mean: 0.937
	Channel 2 Mean: 15.846
	Channel 1 Integrated (Sum) Intensity: 1652995.000
	Channel 2 Integrated (Sum) Intensity: 27941838.000
	Mask Type Used: none
	Mask ID Used: 1945698300
	m (slope): 7.96
	b (y-intercept): 8.39
	b to y-mean ratio: 0.53
	Ch1 Max Threshold: 6.00
	Ch2 Max Threshold: 60.00
	Threshold regression: Costes
	Pearson's R value (no threshold): 0.32
	Pearson's R value (below threshold): -0.00
	Pearson's R value (above threshold): 0.39
	Li's ICQ value: 0.312
	Spearman's rank correlation value: 0.27700797
	Spearman's correlation t-statistic: 382.8203
	t-statistic degrees of freedom: 1763326.000
	Manders' M1 (Above zero intensity of Ch2): 0.807
	Manders' M2 (Above zero intensity of Ch1): 0.196
	Manders' tM1 (Above autothreshold of Ch2): 0.785
	Manders' tM2 (Above autothreshold of Ch1): 0.153
	Kendall's Tau-b rank correlation value: 0.2597
	Costes P-Value: 1.00
	Costes Shuffled Mean: -0.00
	Costes Shuffled Std.D.: 0.01
	Ratio of rand. Pearsons >= actual Pearsons value : 0.00
	Pixel intensity correlations and colocalizations coefficient calculations were done using Coloc 2 version 3.0.5. Scatter plot of pixel intensities plotted in ScatterJn version 1.0. Both the Coloc 2 and ScatterJn modules were run in ImageJ2 version 2.9.0 (build 133148d777).
Panel C		# VtrB puncta	# T3SS2 needle puncta	# colocalized puncta	# cells counted
	Rep1	725	44	44	627
	Rep2	431	72	72	723
	Rep3	439	53	53	907
	Mean	531.667	56.3333	56.3333	752.333
	SD	167.479	14.2945	14.2945	142.286
	Graphs plotted in Prism 9 version 9.5.0

## Sheet: Supple. Fig. 7a-c
Data presented below correspond to the representative biological replicates shown Supplementary Fig. 7a-c
Raw images corresponding to Supplementary Fig. 7a-c were processed using the constrained iterative deconvolution algorithm (TruSight 3D deconvolution module) of the Olympus cellSens Dimension software as part of the Olympus Spin-SR Spinning Disk Confocal Microscope System. Raw data available upon request.
Panel A	Image acquisition parameters for VPKK19 cells (Widefield)
	Product Version=OLYMPUS cellSens Dimension 3.2 (Build 23706)	[Channel 1]	[Channel 2]
		Channel Name=GFP WF	Channel Name=CFP WF
	[Image]	Emission Wavelength=508 nm	Emission Wavelength=477 nm
	Layer=GFP WF, CFP WF	Excitation Wavelength=489 nm	Excitation Wavelength=434 nm
	Channel Count=2	Observation Method=GFP WF	Observation Method=CFP WF
	Z Spacing=0.1 µm	Observation Method Type=FL	Observation Method Type=FL
	Type=16 bit Grayscale	Exposure Time=300 ms	Exposure Time=300 ms
	Size (pixel)=2048 x 2048	Mirror (horizontal)=Yes	Mirror (horizontal)=Yes
	Size (calibrated)=133.1 µm x 133.1 µm	Mirror (vertical)=Yes	Mirror (vertical)=Yes
	Calibration (X)=65 nm/pixel	Mirror Cube=GFP	Mirror Cube=CFP
	Calibration (Y)=65 nm/pixel	Lamp Intensity (Reflected)=5.00 %	Lamp Intensity (Reflected)=5.00 %
	Total Magnification=100 x	Lamp Intensity (Transmission)=6.50 V	Lamp Intensity (Transmission)=6.50 V
		Lamp Status (Reflected)=On	Lamp Status (Reflected)=On
	[Microscope]	Lamp Status (Transmission)=On	Lamp Status (Transmission)=On
	Manufacturer=Olympus	Laser #9 Name=488	Laser #7 Name=405
	Microscope=IX83 P2ZF	Laser #9 Intensity=99.91 %	Laser #7 Intensity=99.91 %
	Objective Lens=UAPON OTIRF 100x / 1.49	Laser #9 Wavelength=488 nm	Laser #7 Wavelength=405 nm
	Objective Working Distance=100 µm	Polarizer=In	Polarizer=In
	Objective Description=UAPON OTIRF 100x / 1.49	Prism/Left Port Changer=Camera	Prism/Left Port Changer=Camera
	Numerical Aperture=1.49	CSU Camera Port=GLASS	CSU Camera Port=GLASS
	Objective Magnification=100 x	CSU Bypass=Widefield	CSU Bypass=Widefield
	Refractive Index=OIL (1.518)	CSU Disk State=On	CSU Disk State=On
	Zoom/Magnification=1 x	CSU Disk Speed=4000 rpm	CSU Disk Speed=4000 rpm
	Camera Adapter Magnification=1 x	CSU Disk Changer=SoRa	CSU Disk Changer=SoRa
	Device Configuration Name=UTSW Spinning Disk Configuration z4g4 2-19-20	CSU Aperture Lens=18.5 mm	CSU Aperture Lens=18.5 mm
		CSU Dichroic Mirror=405/488/561/640	CSU Dichroic Mirror=405/488/561/640
	[Camera]	CSU Filter Wheel #1=OPEN	CSU Filter Wheel #1=OPEN
	Manufacturer=Hamamatsu	CSU Filter Wheel #2=OPEN	CSU Filter Wheel #2=OPEN
	Camera Name=Hamamatsu ORCA-Flash4.0	Condenser=IX2-DIC100	Condenser=IX2-DIC100
	Binning=1 x 1	Aperture Stop (Transmission)=Max.	Aperture Stop (Transmission)=Max.
	Enhanced Dynamic Range=No	ZDC Dichroic Mirror=In	ZDC Dichroic Mirror=In
	Extended EM Gain Range=No
	HDR Enabled=No
	Pixel Clock=400 MHz
	Subarray=No
	Frame Transfer=No
	Hot Pixel Correction Mode=Standard
	Multi Channel Shift Correction=Off
	Pseudo Color Mode=Off
Panel B	Colocalization of VtrB and VopV mRNA and calculation of Pearson's R value
	% zero-zero pixels: 72.04
	% saturated ch1 pixels: 0.42
	% saturated ch2 pixels: 0.44
	Channel 1 Max: 255.000
	Channel 2 Max: 255.000
	Channel 1 Min: 0.000
	Channel 2 Min: 0.000
	Channel 1 Mean: 3.684
	Channel 2 Mean: 7.091
	Channel 1 Integrated (Sum) Intensity: 4855246.000
	Channel 2 Integrated (Sum) Intensity: 9345483.000
	Mask Type Used: none
	Mask ID Used: 216474645
	m (slope): 0.98
	b (y-intercept): 3.47
	b to y-mean ratio: 0.49
	Ch1 Max Threshold: 2.00
	Ch2 Max Threshold: 5.00
	Threshold regression: Costes
	Pearson's R value (no threshold): 0.68
	Pearson's R value (below threshold): -0.00
	Pearson's R value (above threshold): 0.64
	Li's ICQ value: 0.340
	Spearman's rank correlation value: 0.52845016
	Spearman's correlation t-statistic: 714.5887
	t-statistic degrees of freedom: 1317902.000
	Manders' M1 (Above zero intensity of Ch2): 0.998
	Manders' M2 (Above zero intensity of Ch1): 0.449
	Manders' tM1 (Above autothreshold of Ch2): 0.995
	Manders' tM2 (Above autothreshold of Ch1): 0.443
	Kendall's Tau-b rank correlation value: 0.4908
	Costes P-Value: 1.00
	Costes Shuffled Mean: 0.00
	Costes Shuffled Std.D.: 0.01
	Ratio of rand. Pearsons >= actual Pearsons value : 0.00
	Pixel intensity correlations and colocalizations coefficient calculations were done using Coloc 2 version 3.0.5. Scatter plot of pixel intensities plotted in ScatterJn version 1.0. Both the Coloc 2 and ScatterJn modules were run in ImageJ2 version 2.9.0 (build 133148d777).
Panel C		# VtrB puncta	# VopV mRNA puncta	# colocalized puncta	# cells counted
	Rep1	713	235	231	834
	Rep2	1015	508	428	938
	Rep3	717	364	353	928
	Mean	815	369	337.333	900
	SD	173.217	136.569	99.43	57.376
	Graphs plotted in Prism 9 version 9.5.0
